# Supplementary material for: Large scale real-time PCR validation on gene expression measurements from two commercial long-oligonucleotide microarrays
Source: BMC Genomics. 2006 Mar 21;7:59. doi: 10.1186/1471-2164-7-59 (PMC1435885; doi:10.1186/1471-2164-7-59)
Supplement: Additional File 3 — This file contains a gene list of 1375 genes with their corresponding TaqMan® Gene Expression Assay IDs, Applied Biosystem Human Genome Survey Microarray Probe IDs, and Agilent Human Whole Genome Oligo Microarray Probe IDs. [file 1471-2164-7-59-S3.xls]

## Sheet: Sheet1
TaqManGeneExpressionAsayID	AppliedBiosystemsArrayProbeID	AgilentWholeGenomeArrayProbeID
Hs00233997_m1	184290	A_23_P100177
Hs00259940_m1	108045	A_23_P100478
Hs00226229_m1	187818	A_23_P100499
Hs00378161_m1	184855	A_23_P100556
Hs00177079_m1	117547	A_23_P100704
Hs00165556_m1	178104	A_23_P100711
Hs00212698_m1	185319	A_23_P101093
Hs00181852_m1	182741	A_23_P101131
Hs00157217_m1	100384	A_23_P101208
Hs00215531_m1	150246	A_23_P101272
Hs00201767_m1	215702	A_23_P101297
Hs00192108_m1	171551	A_23_P101516
Hs00257861_m1	210058	A_23_P102037
Hs00228741_m1	150457	A_23_P102113
Hs00194852_m1	166305	A_23_P102122
Hs00215678_m1	102334	A_23_P10232
Hs00362446_m1	180938	A_23_P102404
Hs00180242_m1	141668	A_23_P102611
Hs00544822_m1	179935	A_23_P103110
Hs00168755_m1	134790	A_23_P103328
Hs00201276_m1	190566	A_23_P103532
Hs00190682_m1	165471	A_23_P104493
Hs00154952_m1	159195	A_23_P104892
Hs00275537_m1	162479	A_23_P105002
Hs00250456_m1	100687	A_23_P105012
Hs00220348_m1	201693	A_23_P105571
Hs00176077_m1	113573	A_23_P105592
Hs00173934_m1	162813	A_23_P105705
Hs00224921_m1	208543	A_23_P105862
Hs00248144_m1	110602	A_23_P10605
Hs00192160_m1	122012	A_23_P106131
Hs00227575_m1	209883	A_23_P106158
Hs00175305_m1	125805	A_23_P106389
Hs00192029_m1	208343	A_23_P106887
Hs00160312_m1	138890	A_23_P106906
Hs00375366_m1	112524	A_23_P106922
Hs00362725_m1	106228	A_23_P10699
Hs00187764_m1	143938	A_23_P107307
Hs00206960_m1	106345	A_23_P107336
Hs00261517_m1	190820	A_23_P107394
Hs00168586_m1	211546	A_23_P107412
Hs00157416_m1	204520	A_23_P107653
Hs00233566_m1	142262	A_23_P107735
Hs00216080_m1	132380	A_23_P107795
Hs00260030_m1	200197	A_23_P107801
Hs00211028_m1	204089	A_23_P107959
Hs00183118_m1	164589	A_23_P108042
Hs00274276_m1	182089	A_23_P108157
Hs00244853_m1	114356	A_23_P108394
Hs00225569_m1	164152	A_23_P108522
Hs00170531_m1	118147	A_23_P108554
Hs00161617_m1	217147	A_23_P109034
Hs00188967_m1	146098	A_23_P109345
Hs00223809_m1	103617	A_23_P109682
Hs00199349_m1	209820	A_23_P109988
Hs00242530_m1	192140	A_23_P110212
Hs00375503_m1	210924	A_23_P110266
Hs00205533_m1	178415	A_23_P110403
Hs00224508_m1	193851	A_23_P11071
Hs00155308_m1	173212	A_23_P110941
Hs00193764_m1	129690	A_23_P11103
Hs00252895_m1	104774	A_23_P111373
Hs00533907_m1	135936	A_23_P111395
Hs00225149_m1	167953	A_23_P111492
Hs00188456_m1	133925	A_23_P111593
Hs00179843_m1	106846	A_23_P111657
Hs00230211_m1	190737	A_23_P111745
Hs00164401_m1	172455	A_23_P111835
Hs00363153_m1	108648	A_23_P111978
Hs00537158_m1	153470	A_23_P112061
Hs00171411_m1	100935	A_23_P112220
Hs00268513_m1	102451	A_23_P112289
Hs00168025_m1	123258	A_23_P112296
Hs00201415_m1	126138	A_23_P112406
Hs00154095_m1	210619	A_23_P112478
Hs00185020_m1	205859	A_23_P112481
Hs00218422_m1	125972	A_23_P11279
Hs00216895_m1	194496	A_23_P112950
Hs00536976_m1	104116	A_23_P113283
Hs00250772_m1	147339	A_23_P113441
Hs00240739_m1	117386	A_23_P113453
Hs99999909_m1	107810	A_23_P11372
Hs00264887_s1	111805	A_23_P114210
Hs00198499_m1	122525	A_23_P114275
Hs00193194_m1	179099	A_23_P114314
Hs00166654_m1	107675	A_23_P114626
Hs00214519_m1	123368	A_23_P114689
Hs00188728_m1	133565	A_23_P114707
Hs00189516_m1	164523	A_23_P114839
Hs00209890_m1	150696	A_23_P114929
Hs00212825_m1	194547	A_23_P114952
Hs00220628_m1	139819	A_23_P115091
Hs00174854_m1	148630	A_23_P115261
Hs00183225_m1	179164	A_23_P115444
Hs00224851_m1	198084	A_23_P115523
Hs00544576_s1	162287	A_23_P115683
Hs00160539_m1	165243	A_23_P115699
Hs00222878_m1	104627	A_23_P115743
Hs00365683_m1	160373	A_23_P115805
Hs00231368_m1	135228	A_23_P115998
Hs00212651_m1	195908	A_23_P116435
Hs00166294_m1	121217	A_23_P116850
Hs00161807_m1	147936	A_23_P117242
Hs00188053_m1	151821	A_23_P1173
Hs00276815_m1	192626	A_23_P117302
Hs00217832_m1	151864	A_23_P117623
Hs00330484_m1	186649	A_23_P117805
Hs00192564_m1	156092	A_23_P118095
Hs00358686_m1	121659	A_23_P118122
Hs00157973_m1	117476	A_23_P118675
Hs00269474_m1	137555	A_23_P119418
Hs00269446_s1	147942	A_23_P119502
Hs00227184_m1	206912	A_23_P119593
Hs00204343_m1	190034	A_23_P119714
Hs00220170_m1	113091	A_23_P119923
Hs00223468_m1	111929	A_23_P120281
Hs00181770_m1	202737	A_23_P120629
Hs00166909_m1	187979	A_23_P121051
Hs00182385_m1	208710	A_23_P121061
Hs00204135_m1	112075	A_23_P121141
Hs00174935_m1	125120	A_23_P12128
Hs00245530_m1	215326	A_23_P121545
Hs00171152_m1	128477	A_23_P121695
Hs00243432_m1	162405	A_23_P121795
Hs00267239_m1	134964	A_23_P122001
Hs00275464_s1	126662	A_23_P122077
Hs00204371_m1	118892	A_23_P122233
Hs00385983_m1	110240	A_23_P122493
Hs00382553_m1	125903	A_23_P122531
Hs00273975_s1	115956	A_23_P122688
Hs00174456_m1	202580	A_23_P123060
Hs00251620_m1	208740	A_23_P123112
Hs00159768_m1	174312	A_23_P123133
Hs00372607_m1	174447	A_23_P123336
Hs00189619_m1	118324	A_23_P123393
Hs00181269_m1	157073	A_23_P123424
Hs00292874_m1	137172	A_23_P123555
Hs00261876_m1	171484	A_23_P123578
Hs00218284_m1	205982	A_23_P123666
Hs00291367_m1	148352	A_23_P123727
Hs00363176_m1	112721	A_23_P124300
Hs00217272_m1	112181	A_23_P12503
Hs00360104_s1	186460	A_23_P125286
Hs00236304_m1	107975	A_23_P125451
Hs00223332_m1	210404	A_23_P125588
Hs00179523_m1	107430	A_23_P125596
Hs00195106_m1	146438	A_23_P126100
Hs00542276_m1	105377	A_23_P126103
Hs00388276_m1	165963	A_23_P126129
Hs00228829_m1	111298	A_23_P12620
Hs00185753_m1	190926	A_23_P126278
Hs00218262_m1	103440	A_23_P126313
Hs00203447_m1	142089	A_23_P126605
Hs00226472_m1	159269	A_23_P126727
Hs00187237_m1	210977	A_23_P126899
Hs00155437_m1	105418	A_23_P126917
Hs00209379_m1	129808	A_23_P127079
Hs00417537_m1	106596	A_23_P127186
Hs00165232_m1	148419	A_23_P127385
Hs00214572_m1	130916	A_23_P127760
Hs00229162_m1	124403	A_23_P128050
Hs00200047_m1	176259	A_23_P128246
Hs00228372_m1	128714	A_23_P128396
Hs00544749_m1	136109	A_23_P129014
Hs00368811_m1	147307	A_23_P129246
Hs00241850_m1	157436	A_23_P129334
Hs00231674_m1	112810	A_23_P129786
Hs00275383_s1	168091	A_23_P129829
Hs00166066_m1	171037	A_23_P129896
Hs00274965_m1	163649	A_23_P130020
Hs00198633_m1	112066	A_23_P130304
Hs00375613_m1	126995	A_23_P130435
Hs00169941_m1	158761	A_23_P130537
Hs00225333_m1	152777	A_23_P130626
Hs00247453_m1	207837	A_23_P130764
Hs00193417_m1	111545	A_23_P130836
Hs00230213_m1	190750	A_23_P130906
Hs00273960_s1	209214	A_23_P131170
Hs00175186_m1	145623	A_23_P131785
Hs00369479_m1	102125	A_23_P131816
Hs00181158_m1	107988	A_23_P13183
Hs00213435_m1	113118	A_23_P131967
Hs00230170_m1	177149	A_23_P1322
Hs00219538_m1	120963	A_23_P132248
Hs00203483_m1	174034	A_23_P132294
Hs00214475_m1	196689	A_23_P132515
Hs00251197_m1	159298	A_23_P132669
Hs00175078_m1	214597	A_23_P132760
Hs00245382_m1	107305	A_23_P132784
Hs00185127_m1	123897	A_23_P132826
Hs00176332_m1	135224	A_23_P132932
Hs00153998_m1	155780	A_23_P133068
Hs00217900_m1	126719	A_23_P133284
Hs00196206_m1	201608	A_23_P133445
Hs00227537_m1	176510	A_23_P133506
Hs00213589_m1	184006	A_23_P133543
Hs00410577_m1	166383	A_23_P133637
Hs00158588_m1	101059	A_23_P133656
Hs00225576_m1	164250	A_23_P133974
Hs00229949_m1	140544	A_23_P134347
Hs00188704_m1	210046	A_23_P134464
Hs00187614_m1	192853	A_23_P134609
Hs00248918_m1	120271	A_23_P134650
Hs00227141_m1	203319	A_23_P134744
Hs00221013_m1	140228	A_23_P13486
Hs00270768_m1	105808	A_23_P135239
Hs00229597_m1	123657	A_23_P135669
Hs00396777_m1	153036	A_23_P135778
Hs00418633_m1	193805	A_23_P135914
Hs00217812_m1	197406	A_23_P136196
Hs00211754_m1	107356	A_23_P136413
Hs00258424_m1	124802	A_23_P136571
Hs00198946_m1	107095	A_23_P136734
Hs00215421_m1	141684	A_23_P136916
Hs00211390_m1	114747	A_23_P13701
Hs00196608_m1	142828	A_23_P13713
Hs00234138_m1	148771	A_23_P137157
Hs00215135_m1	124630	A_23_P137361
Hs00166473_m1	144160	A_23_P137765
Hs00202612_m1	210812	A_23_P138262
Hs00174623_m1	116215	A_23_P138289
Hs00222021_m1	156761	A_23_P138376
Hs00363867_m1	176706	A_23_P138480
Hs00271322_m1	160893	A_23_P138631
Hs00542604_m1	132577	A_23_P138680
Hs00197310_m1	128529	A_23_P138849
Hs00232392_m1	143121	A_23_P138856
Hs00233992_m1	162909	A_23_P138931
Hs00172183_m1	158718	A_23_P138938
Hs00163781_m1	144404	A_23_P139123
Hs00228523_m1	111016	A_23_P139339
Hs00169127_m1	174338	A_23_P139585
Hs00266481_m1	149216	A_23_P139635
Hs00229856_m1	192466	A_23_P139864
Hs00200419_m1	102888	A_23_P140035
Hs00211133_m1	126675	A_23_P140115
Hs00197232_m1	202532	A_23_P140170
Hs00179434_m1	202514	A_23_P140792
Hs00377092_m1	187953	A_23_P141044
Hs00154390_m1	115270	A_23_P14105
Hs00210887_m1	145990	A_23_P141055
Hs00261567_m1	114736	A_23_P141076
Hs00175948_m1	142757	A_23_P141126
Hs00363852_m1	173000	A_23_P141191
Hs00216915_m1	111331	A_23_P141484
Hs00541709_m1	163024	A_23_P142187
Hs00179671_m1	147930	A_23_P142304
Hs00210880_m1	154445	A_23_P142389
Hs00247263_m1	121901	A_23_P142455
Hs00225318_m1	175570	A_23_P14273
Hs00214850_m1	213163	A_23_P142756
Hs00252389_s1	181683	A_23_P14295
Hs00368338_m1	176620	A_23_P142969
Hs00234224_m1	189065	A_23_P143120
Hs00230695_m1	124838	A_23_P143309
Hs00154192_m1	193689	A_23_P143331
Hs00228597_m1	182254	A_23_P143374
Hs00188681_m1	191595	A_23_P14351
Hs00536190_s1	123675	A_23_P143514
Hs00157482_m1	166297	A_23_P143981
Hs00193850_m1	126204	A_23_P144622
Hs00198772_m1	198370	A_23_P144656
Hs00187841_m1	127704	A_23_P144877
Hs00175052_m1	148500	A_23_P145016
Hs00275144_m1	137759	A_23_P145053
Hs00223340_m1	125296	A_23_P1452
Hs00230668_m1	103225	A_23_P145408
Hs00214243_m1	198246	A_23_P145824
Hs00199317_m1	126165	A_23_P145865
Hs00184625_m1	118423	A_23_P146058
Hs00175813_m1	108808	A_23_P146125
Hs00185390_m1	200907	A_23_P146654
Hs00227070_m1	126992	A_23_P146865
Hs00213341_m1	207687	A_23_P147450
Hs00247755_m1	195142	A_23_P147465
Hs00296239_m1	175426	A_23_P147495
Hs00171375_m1	109063	A_23_P14769
Hs00363281_m1	116867	A_23_P148162
Hs00161654_m1	157895	A_23_P148297
Hs00541027_m1	181242	A_23_P148916
Hs00184657_m1	165173	A_23_P149019
Hs00168182_m1	201337	A_23_P149084
Hs00190723_m1	166587	A_23_P149121
Hs00190020_m1	165585	A_23_P149470
Hs00224144_m1	214608	A_23_P149724
Hs00541050_m1	146110	A_23_P150286
Hs00229768_m1	104701	A_23_P150362
Hs00170684_m1	129035	A_23_P150379
Hs00534909_s1	104119	A_23_P150693
Hs00233945_m1	154437	A_23_P150827
Hs00231550_m1	180254	A_23_P150841
Hs00193896_m1	137875	A_23_P150935
Hs00261202_m1	152841	A_23_P151120
Hs00405474_m1	109715	A_23_P151232
Hs00225280_m1	141932	A_23_P151361
Hs00259543_m1	166683	A_23_P151415
Hs00203413_m1	129788	A_23_P151436
Hs00180170_m1	133710	A_23_P151471
Hs00185089_m1	157605	A_23_P151595
Hs00191750_m1	128232	A_23_P1519
Hs00209707_m1	108769	A_23_P151970
Hs00170975_m1	105724	A_23_P151975
Hs00163336_m1	100037	A_23_P152107
Hs00203675_m1	153630	A_23_P15247
Hs00153690_m1	164561	A_23_P152527
Hs00413458_m1	168473	A_23_P152782
Hs00167524_m1	102924	A_23_P152906
Hs00160468_m1	192027	A_23_P15305
Hs00170075_m1	126951	A_23_P153120
Hs00364444_m1	147888	A_23_P153146
Hs00205423_m1	132301	A_23_P153236
Hs00249453_m1	104213	A_23_P153251
Hs00164932_m1	109070	A_23_P153320
Hs00189270_m1	139135	A_23_P153797
Hs00155658_m1	167773	A_23_P153930
Hs00380666_m1	102348	A_23_P153941
Hs00173582_m1	202796	A_23_P153964
Hs00160366_m1	171985	A_23_P154199
Hs00385004_m1	122347	A_23_P154806
Hs00203456_m1	180761	A_23_P155079
Hs00163570_m1	104782	A_23_P155103
Hs00383191_m1	176580	A_23_P155276
Hs00160118_m1	206130	A_23_P155335
Hs00379028_m1	129402	A_23_P156198
Hs00261857_m1	166474	A_23_P156310
Hs00165908_m1	133906	A_23_P156327
Hs00207662_m1	161342	A_23_P156390
Hs00177499_m1	132930	A_23_P156402
Hs00218682_m1	122492	A_23_P156445
Hs00261272_m1	154452	A_23_P156784
Hs00262083_m1	163966	A_23_P156826
Hs00202720_m1	126560	A_23_P156861
Hs00271008_s1	162431	A_23_P156919
Hs00382586_m1	181754	A_23_P15705
Hs00211557_m1	154949	A_23_P157205
Hs00222557_m1	116397	A_23_P15727
Hs00171834_m1	169853	A_23_P157545
Hs00215638_m1	127854	A_23_P157726
Hs00262043_m1	114855	A_23_P157736
Hs00261620_m1	185730	A_23_P157784
Hs00214709_m1	129713	A_23_P157963
Hs00259096_s1	159965	A_23_P158118
Hs00419682_m1	108283	A_23_P158318
Hs00271049_s1	169538	A_23_P159237
Hs00218846_m1	104458	A_23_P15944
Hs00416633_m1	186788	A_23_P159920
Hs00166181_m1	141143	A_23_P160154
Hs00205581_m1	182714	A_23_P160262
Hs00205452_m1	101987	A_23_P160283
Hs00195140_m1	152152	A_23_P160286
Hs00361590_m1	196014	A_23_P16063
Hs00229156_m1	214605	A_23_P160751
Hs00222677_m1	174051	A_23_P160800
Hs00184367_m1	194955	A_23_P160940
Hs00197307_m1	156345	A_23_P16139
Hs00157845_m1	117344	A_23_P16143
Hs00234267_m1	122433	A_23_P161488
Hs00269352_m1	192916	A_23_P16157
Hs00535600_m1	118180	A_23_P161659
Hs00203291_m1	185760	A_23_P16197
Hs00248093_m1	138851	A_23_P162336
Hs00205056_m1	165817	A_23_P162579
Hs00213948_m1	120080	A_23_P162607
Hs00189825_m1	147056	A_23_P16262
Hs00195581_m1	214375	A_23_P162734
Hs00215976_m1	101125	A_23_P162782
Hs00153847_m1	159031	A_23_P163143
Hs00220252_m1	142039	A_23_P163258
Hs00273443_s1	181169	A_23_P163737
Hs00252415_s1	175801	A_23_P16423
Hs00154575_m1	163619	A_23_P164284
Hs00403196_m1	180347	A_23_P164559
Hs00191080_m1	154086	A_23_P164733
Hs00225670_m1	117100	A_23_P164814
Hs00361015_m1	140651	A_23_P164897
Hs00388141_m1	102972	A_23_P164912
Hs00171132_m1	182404	A_23_P16523
Hs00255423_m1	184572	A_23_P165402
Hs00358411_m1	132007	A_23_P165504
Hs00211198_m1	110988	A_23_P165959
Hs00268141_m1	129834	A_23_P165968
Hs00245154_m1	210662	A_23_P166297
Hs00196132_m1	101762	A_23_P166360
Hs00269779_m1	173838	A_23_P166376
Hs00259821_s1	116702	A_23_P166520
Hs00212527_m1	168192	A_23_P166899
Hs00534862_s1	132129	A_23_P16694
Hs00207284_m1	135095	A_23_P166993
Hs00205772_m1	143317	A_23_P167051
Hs00257573_s1	139276	A_23_P167464
Hs00168739_m1	140495	A_23_P167468
Hs00156992_m1	127407	A_23_P168357
Hs00542478_m1	137238	A_23_P168403
Hs00218959_m1	145049	A_23_P168470
Hs00194622_m1	125028	A_23_P168828
Hs00203983_m1	123845	A_23_P169050
Hs00191385_m1	101598	A_23_P169092
Hs00202680_m1	152127	A_23_P16915
Hs00175353_m1	209537	A_23_P169189
Hs00174286_m1	170167	A_23_P169257
Hs00193658_m1	104090	A_23_P169629
Hs00171137_m1	102140	A_23_P16963
Hs00177993_m1	180269	A_23_P169909
Hs00224913_m1	168572	A_23_P169966
Hs00194655_m1	217004	A_23_P170600
Hs00171125_m1	133100	A_23_P17065
Hs00210873_m1	148029	A_23_P171034
Hs00222305_m1	161767	A_23_P171132
Hs00261578_m1	200760	A_23_P171409
Hs00186058_m1	209689	A_23_P17152
Hs00223060_m1	133096	A_23_P17382
Hs00169158_m1	143238	A_23_P17393
Hs00224991_m1	222823	A_23_P17481
Hs00536505_m1	150673	A_23_P17512
Hs00375251_m1	159865	A_23_P17695
Hs00172878_m1	176983	A_23_P17998
Hs00161204_m1	157338	A_23_P18078
Hs00212254_m1	154353	A_23_P18119
Hs00245540_s1	171212	A_23_P18246
Hs00201098_m1	213368	A_23_P18282
Hs00200578_m1	135111	A_23_P18325
Hs00218629_m1	124600	A_23_P1833
Hs00208733_m1	151095	A_23_P18362
Hs00184979_m1	199044	A_23_P18713
Hs00229864_m1	201464	A_23_P18755
Hs00229305_m1	151061	A_23_P18806
Hs00225067_m1	189818	A_23_P19004
Hs00213253_m1	101597	A_23_P19182
Hs00215235_m1	174242	A_23_P1926
Hs00217850_m1	103441	A_23_P19322
Hs00207532_m1	160381	A_23_P19348
Hs00206182_m1	183568	A_23_P19455
Hs00210707_m1	155708	A_23_P19712
Hs00202868_m1	171807	A_23_P19778
Hs00166067_m1	119729	A_23_P19894
Hs00199277_m1	159351	A_23_P19938
Hs00206793_m1	100405	A_23_P200047
Hs00368535_m1	120591	A_23_P200056
Hs00241666_m1	101196	A_23_P200439
Hs00224164_m1	184614	A_23_P200477
Hs00206731_m1	165472	A_23_P200489
Hs00153248_m1	129999	A_23_P200710
Hs00216893_m1	182844	A_23_P200890
Hs00367924_m1	145829	A_23_P200960
Hs00195897_m1	115969	A_23_P201279
Hs00210922_m1	175443	A_23_P201672
Hs00402774_m1	109245	A_23_P201816
Hs00155420_m1	138654	A_23_P201837
Hs00179978_m1	171576	A_23_P202
Hs00272516_m1	121286	A_23_P202071
Hs00374996_m1	121944	A_23_P202219
Hs00253210_m1	167313	A_23_P202269
Hs00419715_m1	166876	A_23_P202280
Hs00190920_m1	108339	A_23_P202316
Hs00164907_m1	172174	A_23_P202361
Hs00249895_m1	132668	A_23_P202435
Hs00262121_m1	128470	A_23_P202484
Hs00242711_m1	189816	A_23_P202520
Hs00217759_m1	102592	A_23_P202637
Hs00176395_m1	203662	A_23_P202667
Hs00161407_m1	153905	A_23_P202672
Hs00366249_m1	176287	A_23_P202708
Hs00191204_m1	106722	A_23_P203137
Hs00361062_m1	130485	A_23_P203150
Hs00163644_m1	212012	A_23_P203183
Hs00212906_m1	173693	A_23_P203389
Hs00428197_m1	172114	A_23_P203439
Hs00366181_m1	168446	A_23_P203564
Hs00217843_m1	132053	A_23_P203613
Hs00203782_m1	143642	A_23_P203841
Hs00273077_s1	123699	A_23_P203972
Hs00199284_m1	124107	A_23_P204482
Hs00169986_m1	194975	A_23_P204541
Hs00182418_m1	164857	A_23_P204581
Hs00229488_m1	152387	A_23_P204879
Hs00179571_m1	167820	A_23_P204929
Hs00160415_m1	168546	A_23_P205236
Hs00372980_m1	182510	A_23_P205367
Hs00215561_m1	205662	A_23_P20558
Hs00215837_m1	102059	A_23_P205724
Hs00199388_m1	117496	A_23_P205841
Hs00214745_m1	138451	A_23_P205929
Hs00164555_m1	174531	A_23_P206441
Hs00176028_m1	130995	A_23_P206532
Hs00244515_m1	119787	A_23_P206945
Hs00427442_m1	223672	A_23_P207014
Hs00236881_m1	119574	A_23_P207201
Hs00177695_m1	182574	A_23_P207319
Hs00253742_m1	133411	A_23_P207345
Hs00212659_m1	225237	A_23_P207493
Hs00199767_m1	106227	A_23_P207537
Hs00230907_m1	135034	A_23_P207842
Hs00188966_m1	113714	A_23_P207939
Hs00382168_m1	127242	A_23_P207999
Hs00264468_m1	187369	A_23_P208009
Hs00206237_m1	118653	A_23_P208055
Hs00242770_m1	223143	A_23_P208090
Hs00204833_m1	131033	A_23_P20814
Hs00263201_m1	185914	A_23_P208158
Hs00261929_m1	179968	A_23_P208198
Hs00162203_m1	112661	A_23_P20832
Hs00171309_m1	214864	A_23_P208477
Hs00208706_m1	127718	A_23_P208551
Hs00227318_m1	146598	A_23_P208567
Hs00211718_m1	206319	A_23_P208636
Hs00153439_m1	170411	A_23_P209394
Hs00164383_m1	202789	A_23_P209625
Hs00160164_m1	119812	A_23_P209678
Hs00214801_m1	187312	A_23_P209944
Hs00205085_m1	143436	A_23_P210015
Hs00260478_m1	173988	A_23_P210060
Hs00251661_m1	101210	A_23_P210297
Hs00363733_m1	216334	A_23_P210496
Hs00383304_m1	179345	A_23_P210581
Hs00244740_m1	208879	A_23_P210726
Hs00164982_m1	123012	A_23_P210763
Hs00174198_m1	157990	A_23_P211080
Hs00365167_m1	105258	A_23_P211233
Hs00181759_m1	128481	A_23_P211247
Hs00377467_m1	205523	A_23_P211572
Hs00160195_m1	180829	A_23_P211598
Hs00232691_m1	125840	A_23_P211738
Hs00196889_m1	159842	A_23_P211806
Hs00380328_m1	194628	A_23_P211973
Hs00258535_m1	119060	A_23_P212360
Hs00189308_m1	215640	A_23_P212579
Hs00157823_m1	140593	A_23_P212937
Hs00261754_m1	137750	A_23_P213137
Hs00209620_m1	125526	A_23_P213141
Hs00245657_m1	151511	A_23_P213153
Hs00187651_m1	165901	A_23_P213415
Hs00156280_m1	222724	A_23_P213518
Hs00270227_m1	103239	A_23_P213620
Hs00171135_m1	112730	A_23_P213745
Hs00219798_m1	226479	A_23_P213766
Hs00152928_m1	147353	A_23_P214080
Hs00223154_m1	122088	A_23_P214111
Hs00220032_m1	149974	A_23_P214344
Hs00232378_m1	100027	A_23_P214529
Hs00242157_m1	108322	A_23_P214544
Hs00225806_m1	189719	A_23_P21473
Hs00229729_m1	146299	A_23_P214812
Hs00174961_m1	121840	A_23_P214821
Hs00175398_m1	118361	A_23_P21495
Hs00171082_m1	128049	A_23_P215491
Hs00202269_m1	129115	A_23_P215505
Hs00177301_m1	110472	A_23_P215599
Hs00224228_m1	178167	A_23_P215642
Hs00209954_m1	186922	A_23_P215897
Hs00184079_m1	202631	A_23_P216071
Hs00209633_m1	146065	A_23_P216167
Hs00231780_m1	124744	A_23_P216225
Hs00220523_m1	199580	A_23_P216291
Hs00364914_m1	222091	A_23_P216579
Hs00201284_m1	161441	A_23_P216689
Hs00231557_m1	107302	A_23_P216869
Hs00364256_m1	183431	A_23_P216900
Hs00226005_m1	163034	A_23_P21713
Hs00226702_m1	130826	A_23_P217168
Hs00194644_m1	145640	A_23_P217208
Hs00166163_m1	110609	A_23_P217258
Hs00246598_m1	111389	A_23_P217280
Hs00159005_m1	113291	A_23_P217341
Hs00364702_m1	158112	A_23_P217367
Hs00365982_m1	184933	A_23_P217510
Hs00252034_m1	167298	A_23_P217643
Hs00230846_m1	148829	A_23_P217698
Hs00375423_m1	130113	A_23_P218096
Hs00157220_m1	210598	A_23_P218331
Hs00252338_m1	178797	A_23_P21842
Hs00196109_m1	167469	A_23_P218675
Hs00328315_m1	122538	A_23_P21966
Hs00195277_m1	112778	A_23_P21990
Hs00272944_m1	141971	A_23_P2216
Hs00273737_s1	176304	A_23_P22422
Hs00234723_m1	102036	A_23_P22625
Hs00222625_m1	135865	A_23_P22723
Hs00415574_m1	144084	A_23_P23151
Hs00260868_m1	120955	A_23_P23194
Hs00195576_m1	189781	A_23_P23411
Hs00227258_m1	176204	A_23_P23542
Hs00227609_m1	127488	A_23_P23980
Hs00166395_m1	142748	A_23_P23996
Hs00271287_m1	211422	A_23_P24083
Hs00367332_m1	171464	A_23_P24192
Hs00215003_m1	137219	A_23_P24244
Hs00218438_m1	107359	A_23_P24275
Hs00186901_m1	212025	A_23_P24433
Hs00215358_m1	204195	A_23_P24535
Hs00405144_m1	107741	A_23_P24616
Hs00165861_m1	141516	A_23_P24774
Hs00174139_m1	133604	A_23_P24870
Hs00277220_m1	156149	A_23_P250206
Hs00174318_m1	118157	A_23_P250347
Hs00271207_s1	105863	A_23_P250385
Hs00178455_m1	214787	A_23_P250564
Hs00417091_m1	105031	A_23_P250571
Hs00205696_m1	142053	A_23_P250825
Hs00229526_m1	172824	A_23_P250866
Hs00188193_m1	148167	A_23_P250963
Hs00211372_m1	179460	A_23_P250982
Hs00195243_m1	119212	A_23_P251021
Hs00264851_m1	210097	A_23_P251095
Hs00159537_m1	124711	A_23_P251480
Hs00192339_m1	112773	A_23_P252681
Hs00211288_m1	168402	A_23_P252711
Hs00166270_m1	164568	A_23_P252758
Hs00193253_m1	130379	A_23_P252882
Hs00361234_s1	131671	A_23_P252892
Hs00198879_m1	112056	A_23_P253046
Hs00389363_m1	214636	A_23_P253281
Hs00201568_m1	212437	A_23_P253421
Hs00168558_m1	133788	A_23_P253536
Hs00258358_s1	144670	A_23_P253597
Hs00216756_m1	194493	A_23_P253932
Hs00225257_m1	141207	A_23_P254181
Hs00259627_m1	142710	A_23_P25445
Hs00162090_m1	197608	A_23_P254741
Hs00170299_m1	168470	A_23_P254888
Hs00208728_m1	178067	A_23_P25503
Hs00213600_m1	144116	A_23_P255038
Hs00266026_m1	170093	A_23_P255111
Hs00187962_m1	111483	A_23_P255263
Hs00258399_s1	192900	A_23_P255389
Hs00360835_m1	149780	A_23_P255569
Hs00270639_s1	159300	A_23_P25566
Hs00211619_m1	138839	A_23_P255812
Hs00224411_m1	187251	A_23_P255851
Hs00170877_m1	163040	A_23_P25587
Hs00269590_s1	208861	A_23_P255968
Hs00218222_m1	171709	A_23_P256131
Hs00190266_m1	136918	A_23_P256375
Hs00228106_m1	191430	A_23_P256445
Hs00170762_m1	187699	A_23_P256473
Hs00204257_m1	208063	A_23_P256487
Hs00203650_m1	115034	A_23_P256676
Hs00231955_m1	115402	A_23_P256948
Hs00196400_m1	178884	A_23_P257003
Hs00362370_m1	178139	A_23_P257014
Hs00213417_m1	143619	A_23_P257057
Hs00257825_s1	159921	A_23_P25755
Hs00212871_m1	117790	A_23_P257726
Hs00197268_m1	117466	A_23_P258251
Hs00389228_m1	145230	A_23_P258714
Hs00377253_m1	144148	A_23_P258862
Hs00187676_m1	153496	A_23_P258912
Hs00229199_m1	118872	A_23_P259141
Hs00196721_m1	175376	A_23_P259172
Hs00186267_m1	213081	A_23_P259328
Hs00536049_s1	174130	A_23_P259344
Hs00175676_m1	126360	A_23_P259442
Hs00161515_m1	212465	A_23_P259741
Hs00182826_m1	166780	A_23_P26021
Hs00536545_m1	134531	A_23_P26124
Hs00211245_m1	118987	A_23_P26254
Hs00202948_m1	195505	A_23_P26294
Hs00221365_m1	209909	A_23_P26582
Hs00153340_m1	158269	A_23_P26810
Hs00229366_m1	178729	A_23_P26878
Hs00165356_m1	165786	A_23_P26945
Hs00418502_m1	206021	A_23_P27005
Hs00155410_m1	156731	A_23_P27400
Hs00225487_m1	112786	A_23_P27460
Hs00202172_m1	143388	A_23_P27515
Hs00231391_m1	108716	A_23_P27840
Hs00232731_m1	179286	A_23_P28120
Hs00229861_m1	198399	A_23_P2857
Hs00230853_m1	147879	A_23_P28761
Hs00168656_m1	100736	A_23_P28898
Hs00194264_m1	167716	A_23_P29036
Hs00158423_m1	145360	A_23_P29057
Hs00237175_m1	194271	A_23_P29067
Hs00205353_m1	118001	A_23_P29153
Hs00212905_m1	173111	A_23_P29204
Hs00417616_m1	196110	A_23_P29263
Hs00221134_m1	132195	A_23_P29655
Hs00185720_m1	171578	A_23_P29735
Hs00291459_m1	119954	A_23_P30069
Hs00195059_m1	175788	A_23_P300714
Hs00180965_m1	134408	A_23_P30175
Hs00175505_m1	114663	A_23_P30547
Hs00394952_m1	121478	A_23_P306819
Hs00274364_m1	139999	A_23_P30745
Hs00275297_s1	116479	A_23_P307502
Hs00226446_m1	112112	A_23_P31055
Hs00218448_m1	137024	A_23_P31116
Hs00255067_m1	137563	A_23_P31135
Hs00196041_m1	170227	A_23_P311640
Hs00268409_m1	182993	A_23_P31536
Hs00224367_m1	110066	A_23_P31584
Hs00176441_m1	102915	A_23_P31725
Hs00193291_m1	173146	A_23_P318262
Hs00261872_m1	168030	A_23_P318296
Hs00161688_m1	151579	A_23_P31893
Hs00192757_m1	119103	A_23_P3193
Hs00361221_m1	171651	A_23_P319598
Hs00164592_m1	205301	A_23_P32021
Hs00215406_m1	146066	A_23_P32036
Hs00223220_m1	168643	A_23_P32078
Hs00219216_m1	181936	A_23_P320837
Hs00241357_m1	221992	A_23_P32199
Hs00232506_m1	197593	A_23_P323180
Hs00174974_m1	107159	A_23_P32454
Hs00198515_m1	149817	A_23_P325562
Hs00179024_m1	156372	A_23_P32955
Hs00164957_m1	193585	A_23_P329573
Hs00360764_m1	112126	A_23_P33015
Hs00535769_m1	165678	A_23_P33119
Hs00189566_m1	165397	A_23_P33173
Hs00169604_m1	137136	A_23_P332399
Hs00236828_m1	112443	A_23_P33256
Hs00172025_m1	160876	A_23_P33356
Hs00213199_m1	116692	A_23_P335277
Hs00255212_m1	156192	A_23_P33720
Hs00248624_m1	168033	A_23_P33773
Hs00182260_m1	142965	A_23_P338890
Hs00214398_m1	122909	A_23_P33914
Hs00382018_m1	112548	A_23_P34176
Hs00204757_m1	161752	A_23_P34233
Hs00204454_m1	191837	A_23_P343766
Hs00165642_m1	179616	A_23_P34473
Hs00171473_m1	137648	A_23_P345118
Hs00167789_m1	193488	A_23_P34554
Hs00208752_m1	205146	A_23_P345830
Hs00363065_m1	144335	A_23_P34741
Hs00252979_m1	207462	A_23_P348138
Hs00203282_m1	198554	A_23_P348298
Hs00234934_m1	207471	A_23_P3483
Hs00200713_m1	171338	A_23_P34852
Hs00253976_m1	156604	A_23_P34888
Hs00257651_s1	161937	A_23_P34953
Hs00264454_m1	112658	A_23_P349901
Hs00249265_m1	103492	A_23_P35066
Hs00232173_m1	165843	A_23_P35148
Hs00387932_m1	139930	A_23_P353742
Hs00229396_m1	102598	A_23_P3574
Hs00177670_m1	122737	A_23_P35791
Hs00196561_m1	146055	A_23_P35796
Hs00216808_m1	121327	A_23_P35848
Hs00223842_m1	119288	A_23_P358904
Hs00198032_m1	164733	A_23_P358957
Hs00175892_m1	115111	A_23_P35916
Hs00418262_m1	159524	A_23_P3602
Hs00215854_m1	172934	A_23_P360329
Hs00269148_s1	209044	A_23_P362207
Hs00246405_m1	115998	A_23_P36345
Hs00419558_m1	100679	A_23_P36458
Hs00256778_s1	216981	A_23_P36624
Hs00355914_m1	177547	A_23_P36745
Hs00163986_m1	108497	A_23_P369210
Hs00211081_m1	116145	A_23_P36928
Hs00207118_m1	187470	A_23_P371787
Hs00360629_m1	197447	A_23_P371824
Hs00210402_m1	147125	A_23_P37296
Hs00374801_m1	134496	A_23_P37311
Hs00178054_m1	152363	A_23_P37375
Hs00299746_m1	131117	A_23_P37415
Hs00187842_m1	160111	A_23_P37441
Hs00384344_m1	154179	A_23_P37514
Hs00174128_m1	174230	A_23_P376488
Hs00257465_s1	109080	A_23_P377935
Hs00372938_m1	204408	A_23_P379649
Hs00226013_m1	114627	A_23_P38046
Hs00216968_m1	158586	A_23_P380526
Hs00204734_m1	190719	A_23_P381378
Hs00244590_m1	109792	A_23_P38154
Hs00230765_m1	134223	A_23_P38167
Hs00197615_m1	156950	A_23_P38219
Hs00185940_m1	110914	A_23_P38497
Hs00243418_s1	146218	A_23_P38634
Hs00207421_m1	142112	A_23_P386442
Hs00193054_m1	146112	A_23_P388124
Hs00225491_m1	141544	A_23_P3885
Hs00251097_m1	143940	A_23_P38894
Hs00206091_m1	199961	A_23_P390148
Hs00226332_m1	166744	A_23_P390343
Hs00544094_m1	166478	A_23_P390596
Hs00246301_m1	116883	A_23_P391506
Hs00263579_m1	174956	A_23_P391778
Hs00230406_m1	203347	A_23_P393172
Hs00244467_m1	122620	A_23_P393531
Hs00178428_m1	152735	A_23_P394259
Hs00185303_m1	123145	A_23_P39481
Hs00252666_s1	185920	A_23_P394947
Hs00198159_m1	130755	A_23_P39605
Hs00192595_m1	110560	A_23_P39647
Hs00184824_m1	202506	A_23_P39703
Hs00196708_m1	219323	A_23_P39704
Hs00212840_m1	196405	A_23_P399001
Hs00219347_m1	202785	A_23_P401700
Hs00234579_m1	112640	A_23_P40174
Hs00202136_m1	111980	A_23_P40295
Hs00271023_s1	169779	A_23_P40334
Hs00202923_m1	167859	A_23_P404778
Hs00292837_m1	207433	A_23_P407551
Hs00210321_m1	204709	A_23_P40866
Hs00175082_m1	154770	A_23_P40956
Hs00426343_m1	196942	A_23_P4096
Hs00271585_s1	149391	A_23_P412491
Hs00228787_m1	153821	A_23_P4144
Hs00204042_m1	107957	A_23_P415021
Hs00230605_m1	103587	A_23_P41528
Hs00230899_m1	131410	A_23_P418961
Hs00229507_m1	102085	A_23_P419254
Hs00181751_m1	204746	A_23_P41987
Hs00155522_m1	194575	A_23_P42032
Hs00228927_m1	158404	A_23_P42288
Hs00170646_m1	205041	A_23_P424513
Hs00259283_s1	180489	A_23_P427136
Hs00157470_m1	216799	A_23_P428219
Hs00213882_m1	157527	A_23_P4286
Hs00165003_m1	183314	A_23_P429977
Hs00211454_m1	139471	A_23_P430528
Hs00160163_m1	199728	A_23_P4308
Hs00216208_m1	144248	A_23_P431971
Hs00168761_m1	107148	A_23_P435394
Hs00386448_m1	119769	A_23_P43810
Hs00241029_m1	148249	A_23_P44274
Hs00256270_m1	166145	A_23_P44836
Hs00230684_m1	119695	A_23_P44932
Hs00204173_m1	108144	A_23_P44974
Hs00213845_m1	115384	A_23_P4503
Hs00169192_m1	165396	A_23_P45059
Hs00158978_m1	213218	A_23_P45248
Hs00189576_m1	142475	A_23_P45396
Hs00183746_m1	116020	A_23_P45424
Hs00181741_m1	142657	A_23_P45496
Hs00173432_m1	203374	A_23_P45560
Hs00160071_m1	197126	A_23_P4561
Hs00231632_m1	108974	A_23_P45699
Hs00162803_m1	110649	A_23_P46149
Hs00180403_m1	164716	A_23_P4662
Hs00171832_m1	155041	A_23_P46829
Hs00216905_m1	130490	A_23_P47004
Hs00214069_m1	163293	A_23_P47322
Hs00215231_m1	138411	A_23_P47497
Hs00394267_m1	138696	A_23_P47885
Hs00204415_m1	135899	A_23_P47941
Hs00211773_m1	105712	A_23_P48070
Hs00226105_m1	139014	A_23_P48121
Hs00197096_m1	179143	A_23_P48237
Hs00229448_m1	176788	A_23_P48295
Hs00229558_m1	198553	A_23_P48455
Hs00222580_m1	105417	A_23_P48581
Hs00188407_m1	206104	A_23_P48816
Hs00275429_m1	144392	A_23_P48868
Hs00541723_m1	183627	A_23_P49033
Hs00414750_m1	167977	A_23_P49310
Hs00171072_m1	113244	A_23_P49759
Hs00193018_m1	173381	A_23_P49842
Hs00166289_m1	166185	A_23_P49975
Hs00540570_s1	142887	A_23_P49988
Hs00263522_m1	197109	A_23_P500601
Hs00174277_m1	155387	A_23_P500614
Hs00544661_m1	119710	A_23_P501713
Hs00367929_m1	133600	A_23_P50376
Hs00260161_m1	169421	A_23_P50517
Hs00189385_m1	197533	A_23_P50535
Hs00430216_m1	198106	A_23_P51397
Hs00260211_m1	165297	A_23_P51419
Hs00193884_m1	126843	A_23_P51479
Hs00186212_m1	222577	A_23_P51518
Hs00160062_m1	155063	A_23_P52031
Hs00212220_m1	114040	A_23_P52101
Hs00265096_s1	187114	A_23_P52240
Hs00188713_m1	122149	A_23_P52552
Hs00199030_m1	144235	A_23_P52647
Hs00367840_m1	134845	A_23_P52727
Hs00184737_m1	141237	A_23_P52793
Hs00229185_m1	134287	A_23_P52797
Hs00232708_m1	127721	A_23_P5301
Hs00224551_m1	151858	A_23_P53015
Hs00252998_m1	199099	A_23_P53081
Hs00163231_m1	193869	A_23_P53110
Hs00224876_m1	117382	A_23_P53267
Hs00205507_m1	126351	A_23_P53370
Hs00364142_m1	172164	A_23_P53588
Hs00249015_m1	205642	A_23_P5359
Hs00206990_m1	155501	A_23_P53724
Hs00366575_s1	119762	A_23_P53884
Hs00215099_m1	212484	A_23_P54079
Hs00230957_m1	108010	A_23_P54100
Hs00222420_m1	196461	A_23_P5415
Hs00268858_s1	148133	A_23_P54243
Hs00183917_m1	205237	A_23_P54322
Hs00213514_m1	104293	A_23_P54900
Hs00186929_m1	182557	A_23_P55515
Hs00205254_m1	186062	A_23_P55572
Hs00230412_m1	155649	A_23_P55586
Hs00187090_m1	153544	A_23_P55990
Hs00367201_m1	178497	A_23_P5654
Hs00208978_m1	149431	A_23_P566
Hs00207372_m1	164566	A_23_P56949
Hs00162752_m1	112800	A_23_P57118
Hs00220068_m1	115087	A_23_P57277
Hs00229137_m1	148957	A_23_P57474
Hs00429527_m1	116958	A_23_P57492
Hs00326218_m1	198659	A_23_P57829
Hs00186841_m1	182163	A_23_P57927
Hs00168567_m1	188699	A_23_P58169
Hs00215292_m1	154130	A_23_P58228
Hs00389316_m1	120622	A_23_P58671
Hs00231848_m1	170864	A_23_P58770
Hs00224684_m1	138689	A_23_P58819
Hs00326625_m1	131318	A_23_P58862
Hs00168552_m1	170734	A_23_P58953
Hs00253574_m1	153620	A_23_P59153
Hs00274662_s1	133443	A_23_P5936
Hs00155465_m1	197651	A_23_P59375
Hs00223343_m1	193617	A_23_P59654
Hs00163961_m1	173356	A_23_P59772
Hs00249955_s1	111127	A_23_P59825
Hs00216531_m1	165730	A_23_P60259
Hs00370853_m1	131461	A_23_P60306
Hs00357857_s1	145294	A_23_P60373
Hs00228739_m1	202211	A_23_P60753
Hs00183813_m1	143852	A_23_P60816
Hs00369157_m1	137105	A_23_P61255
Hs00391660_m1	147739	A_23_P61919
Hs00169680_m1	129683	A_23_P62128
Hs00157301_m1	118839	A_23_P62196
Hs00163934_m1	174945	A_23_P62220
Hs00179826_m1	151476	A_23_P62371
Hs00202534_m1	147154	A_23_P62642
Hs00184929_m1	157727	A_23_P62999
Hs00294541_m1	197253	A_23_P63038
Hs00254354_m1	157775	A_23_P63343
Hs00363801_m1	168596	A_23_P63980
Hs00185131_m1	102783	A_23_P64129
Hs00202899_m1	155508	A_23_P64343
Hs00269390_s1	202471	A_23_P64448
Hs00205704_m1	121618	A_23_P64792
Hs00205827_m1	185088	A_23_P65410
Hs00394366_m1	211562	A_23_P65699
Hs00223901_m1	158064	A_23_P65797
Hs00197280_m1	185850	A_23_P65890
Hs00176658_m1	216718	A_23_P65918
Hs00165978_m1	132709	A_23_P6624
Hs00255652_m1	154064	A_23_P66530
Hs00213933_m1	195756	A_23_P66552
Hs00265810_m1	174907	A_23_P66777
Hs00167590_m1	151082	A_23_P67188
Hs00276633_m1	154699	A_23_P67339
Hs00205528_m1	132884	A_23_P67367
Hs00208333_m1	102688	A_23_P6746
Hs00430193_m1	203137	A_23_P67583
Hs00228171_m1	106202	A_23_P67829
Hs00175667_m1	165552	A_23_P68167
Hs00179614_m1	127881	A_23_P6836
Hs00215205_m1	107082	A_23_P68700
Hs00186605_m1	184100	A_23_P68717
Hs00177600_m1	155665	A_23_P68730
Hs00265633_s1	103678	A_23_P68910
Hs00188792_m1	145587	A_23_P69249
Hs00186598_m1	202598	A_23_P69326
Hs00251082_s1	136906	A_23_P69670
Hs00270661_m1	152700	A_23_P697
Hs00202583_m1	104189	A_23_P70148
Hs00177228_m1	199105	A_23_P70278
Hs00217382_m1	215830	A_23_P70290
Hs00405777_m1	135930	A_23_P70307
Hs00271225_s1	215232	A_23_P70448
Hs00381831_m1	181166	A_23_P70520
Hs00222013_m1	125566	A_23_P70534
Hs00199596_m1	133345	A_23_P70571
Hs00172005_m1	204879	A_23_P70598
Hs00226731_m1	157096	A_23_P70643
Hs00413464_m1	169155	A_23_P70785
Hs00201798_m1	166277	A_23_P70888
Hs00230655_m1	118986	A_23_P70938
Hs00240537_m1	125600	A_23_P7099
Hs00153497_m1	109833	A_23_P7101
Hs00212785_m1	100244	A_23_P71053
Hs00189506_m1	164018	A_23_P71319
Hs00196698_m1	108836	A_23_P71368
Hs00216009_m1	155570	A_23_P71415
Hs00171068_m1	105616	A_23_P71530
Hs00172003_m1	194249	A_23_P71624
Hs00199445_m1	111177	A_23_P71699
Hs00217429_m1	191357	A_23_P717
Hs00377867_m1	199968	A_23_P7194
Hs00221221_m1	162054	A_23_P72127
Hs00172654_m1	126466	A_23_P729
Hs00379052_m1	102516	A_23_P73117
Hs00230278_m1	119138	A_23_P73420
Hs00152972_m1	184655	A_23_P73837
Hs00217122_m1	197203	A_23_P74215
Hs00225435_m1	141760	A_23_P74435
Hs00208991_m1	114882	A_23_P74467
Hs00226199_m1	120260	A_23_P74778
Hs00258230_s1	177186	A_23_P74828
Hs00267516_s1	161857	A_23_P74852
Hs00228137_m1	179921	A_23_P74870
Hs00384872_m1	145696	A_23_P75038
Hs00542625_m1	215960	A_23_P75147
Hs00221912_m1	194823	A_23_P75310
Hs00174141_m1	162611	A_23_P75523
Hs00233688_m1	108674	A_23_P7560
Hs00173072_m1	192649	A_23_P75839
Hs00202485_m1	162961	A_23_P7596
Hs00245463_m1	200811	A_23_P76267
Hs00234683_m1	103705	A_23_P76690
Hs00184876_m1	208596	A_23_P7679
Hs00292842_m1	163543	A_23_P76901
Hs00230615_m1	189281	A_23_P7744
Hs00267293_m1	211893	A_23_P77933
Hs00166246_m1	204518	A_23_P77971
Hs00171147_m1	167437	A_23_P78037
Hs00373018_m1	143773	A_23_P78122
Hs00189494_m1	105334	A_23_P78685
Hs00227567_m1	208992	A_23_P78903
Hs00395232_m1	134508	A_23_P79272
Hs00212451_m1	105463	A_23_P79426
Hs00388749_m1	204107	A_23_P79545
Hs00535040_m1	119525	A_23_P79622
Hs00162545_m1	210485	A_23_P80062
Hs00183550_m1	195131	A_23_P80566
Hs00153677_m1	213113	A_23_P80570
Hs00228938_m1	112005	A_23_P8083
Hs00227533_m1	180319	A_23_P80839
Hs00222784_m1	138183	A_23_P80954
Hs00194611_m1	108167	A_23_P80974
Hs00198141_m1	181608	A_23_P81131
Hs00251780_s1	106932	A_23_P81262
Hs00156553_m1	210785	A_23_P8142
Hs00295965_m1	149342	A_23_P81463
Hs00173626_m1	157943	A_23_P81805
Hs00228935_m1	148728	A_23_P81930
Hs00210462_m1	136922	A_23_P82099
Hs00185185_m1	121335	A_23_P82334
Hs00427001_m1	194952	A_23_P82886
Hs00182690_m1	153407	A_23_P82959
Hs00417580_m1	191703	A_23_P82975
Hs00195978_m1	111334	A_23_P82979
Hs00247901_m1	148362	A_23_P82990
Hs00167445_m1	162248	A_23_P83098
Hs00217403_m1	107350	A_23_P83110
Hs00256907_m1	176591	A_23_P8380
Hs00187850_m1	159072	A_23_P83838
Hs00165140_m1	206763	A_23_P83857
Hs00204641_m1	178162	A_23_P84106
Hs00361105_m1	176036	A_23_P84762
Hs00173457_m1	165337	A_23_P8497
Hs00168533_m1	214773	A_23_P85008
Hs00269220_s1	103254	A_23_P85039
Hs00173145_m1	167033	A_23_P85164
Hs00218060_m1	208764	A_23_P8522
Hs00220648_m1	147770	A_23_P85503
Hs00171585_m1	141988	A_23_P85742
Hs00198333_m1	210225	A_23_P85783
Hs00226223_m1	150303	A_23_P85853
Hs00197798_m1	201090	A_23_P85941
Hs00227687_m1	141449	A_23_P85952
Hs00368522_m1	172273	A_23_P86089
Hs00189659_m1	111199	A_23_P86403
Hs00186707_m1	205711	A_23_P86550
Hs00210536_m1	214068	A_23_P86561
Hs00209000_m1	115228	A_23_P86610
Hs00223928_m1	130854	A_23_P86632
Hs00204142_m1	120483	A_23_P86855
Hs00199327_m1	202618	A_23_P86900
Hs00253674_s1	214862	A_23_P86975
Hs00166636_m1	105763	A_23_P87036
Hs00374243_m1	131551	A_23_P87216
Hs00197854_m1	214434	A_23_P87238
Hs00226545_m1	105404	A_23_P87329
Hs00168784_m1	162558	A_23_P87351
Hs00188841_m1	199267	A_23_P87363
Hs00225302_m1	168454	A_23_P87482
Hs00171029_m1	107690	A_23_P87575
Hs00227344_m1	149282	A_23_P87709
Hs00204607_m1	170997	A_23_P87752
Hs00374709_m1	123235	A_23_P87952
Hs00216503_m1	134716	A_23_P88249
Hs00217412_m1	114731	A_23_P8848
Hs00174265_m1	102558	A_23_P88626
Hs00152943_m1	198232	A_23_P88703
Hs00250393_m1	161077	A_23_P88848
Hs00185741_m1	183592	A_23_P89132
Hs00168686_m1	136156	A_23_P89270
Hs00191849_m1	110083	A_23_P89529
Hs00164616_m1	190155	A_23_P89798
Hs00264912_m1	186170	A_23_P8981
Hs00217293_m1	166549	A_23_P89812
Hs00183921_m1	197179	A_23_P89835
Hs00245076_m1	162995	A_23_P90296
Hs00257935_m1	199118	A_23_P90419
Hs00198357_m1	110562	A_23_P90533
Hs00186779_m1	132033	A_23_P9061
Hs00206933_m1	210461	A_23_P90659
Hs00207771_m1	210956	A_23_P90855
Hs00193573_m1	129943	A_23_P90980
Hs00381168_m1	124441	A_23_P91414
Hs00388727_m1	112606	A_23_P91699
Hs00219054_m1	182277	A_23_P9214
Hs00204338_m1	174597	A_23_P92281
Hs00227872_m1	186869	A_23_P92334
Hs00374292_m1	143113	A_23_P9255
Hs00190065_m1	144595	A_23_P92552
Hs00257145_s1	124753	A_23_P92583
Hs00208554_m1	103105	A_23_P92710
Hs00216159_m1	187518	A_23_P92895
Hs00163840_m1	102820	A_23_P92928
Hs00198669_m1	200633	A_23_P93389
Hs00219765_m1	138425	A_23_P93973
Hs00181798_m1	132491	A_23_P9402
Hs00158095_m1	111008	A_23_P9416
Hs00205290_m1	217125	A_23_P94275
Hs00395173_m1	140492	A_23_P94296
Hs00170369_m1	210872	A_23_P94370
Hs00419101_m1	205706	A_23_P94494
Hs00270011_m1	207708	A_23_P94571
Hs00218941_m1	186366	A_23_P94636
Hs00217055_m1	166216	A_23_P94660
Hs00225244_m1	165789	A_23_P94860
Hs00198840_m1	132288	A_23_P94921
Hs00166001_m1	216006	A_23_P96331
Hs00200544_m1	131673	A_23_P96350
Hs00229774_m1	153763	A_23_P96501
Hs00155065_m1	163917	A_23_P96568
Hs00212609_m1	212836	A_23_P96611
Hs00227461_m1	189732	A_23_P97021
Hs00159075_m1	162270	A_23_P97677
Hs00197750_m1	118930	A_23_P97700
Hs00165098_m1	109808	A_23_P97860
Hs00202021_m1	215573	A_23_P98022
Hs00190952_m1	126530	A_23_P98042
Hs00196421_m1	124132	A_23_P98070
Hs00186341_m1	151863	A_23_P98205
Hs00262345_m1	105880	A_23_P98463
Hs00174469_m1	109306	A_23_P99275
Hs00225008_m1	161642	A_23_P99303
Hs00162879_m1	106552	A_23_P99424
Hs00389840_m1	181879	A_23_P99496
Hs00374418_m1	125715	A_23_P99642
Hs00206255_m1	208696	A_24_P102504
Hs00157430_m1	176640	A_24_P104512
Hs00226264_m1	121518	A_24_P107941
Hs00219427_m1	123088	A_24_P108262
Hs00252433_m1	181218	A_24_P110668
Hs00391374_m1	204868	A_24_P115967
Hs00419403_m1	205412	A_24_P120346
Hs00199668_m1	145412	A_24_P121271
Hs00209308_m1	121515	A_24_P122874
Hs00275202_m1	106311	A_24_P123155
Hs00180842_m1	174993	A_24_P123833
Hs00217177_m1	145721	A_24_P124370
Hs00234028_m1	152817	A_24_P124624
Hs00160566_m1	204952	A_24_P124992
Hs00213743_m1	185811	A_24_P125839
Hs00210394_m1	217057	A_24_P128683
Hs00188627_m1	109671	A_24_P131066
Hs00223032_m1	171223	A_24_P131222
Hs00237196_m1	161851	A_24_P132950
Hs00181609_m1	114063	A_24_P135444
Hs00272235_m1	158869	A_24_P138361
Hs00181813_m1	139874	A_24_P140608
Hs00158750_m1	165748	A_24_P141227
Hs00210257_m1	142438	A_24_P142442
Hs00218395_m1	199751	A_24_P144620
Hs00194538_m1	183456	A_24_P148086
Hs00174298_m1	214739	A_24_P148717
Hs00227769_m1	209085	A_24_P151692
Hs00202392_m1	156379	A_24_P156049
Hs00215654_m1	137452	A_24_P156388
Hs00161600_m1	173352	A_24_P156922
Hs00200725_m1	189081	A_24_P165965
Hs00232497_m1	224244	A_24_P166431
Hs00166367_m1	188681	A_24_P167668
Hs00171739_m1	157126	A_24_P16815
Hs00184622_m1	109628	A_24_P168456
Hs00225307_m1	176410	A_24_P168510
Hs00209232_m1	169440	A_24_P170660
Hs00206469_m1	146656	A_24_P171345
Hs00185667_m1	195026	A_24_P176805
Hs00219856_m1	162223	A_24_P185394
Hs00227089_m1	146963	A_24_P185909
Hs00155838_m1	184102	A_24_P187750
Hs00180479_m1	152997	A_24_P190424
Hs00219416_m1	164773	A_24_P191047
Hs00428619_m1	131543	A_24_P191417
Hs00273093_m1	114707	A_24_P192183
Hs00180312_m1	129350	A_24_P192627
Hs00204319_m1	112771	A_24_P194081
Hs00201372_m1	100747	A_24_P196528
Hs00271389_m1	121895	A_24_P196658
Hs00212914_m1	158398	A_24_P198820
Hs00199583_m1	191405	A_24_P200219
Hs00230841_m1	133261	A_24_P20032
Hs00163311_m1	112057	A_24_P200583
Hs00545497_s1	176998	A_24_P201960
Hs00203431_m1	203656	A_24_P201994
Hs00367590_m1	190506	A_24_P202139
Hs00216680_m1	194980	A_24_P202357
Hs00221028_m1	161470	A_24_P202497
Hs00390580_m1	176464	A_24_P202558
Hs00363893_m1	125971	A_24_P202567
Hs00157107_m1	190274	A_24_P206776
Hs00191267_m1	175000	A_24_P210399
Hs00206333_m1	111502	A_24_P21056
Hs00362087_m1	154522	A_24_P213110
Hs00248773_m1	209040	A_24_P215475
Hs00270240_m1	158765	A_24_P21715
Hs00168151_m1	112304	A_24_P217489
Hs00270914_m1	167321	A_24_P219785
Hs00218236_m1	125454	A_24_P21985
Hs00381122_m1	170016	A_24_P222655
Hs00216242_m1	118403	A_24_P222844
Hs00204222_m1	147524	A_24_P223018
Hs00386699_m1	145859	A_24_P224116
Hs00392032_m1	146981	A_24_P224342
Hs00159117_m1	190174	A_24_P224926
Hs00168058_m1	210574	A_24_P226267
Hs00225563_m1	159653	A_24_P228579
Hs00229472_m1	115039	A_24_P233960
Hs00224227_m1	102183	A_24_P233995
Hs00186064_m1	121173	A_24_P236753
Hs00169587_m1	106600	A_24_P239606
Hs00536891_m1	215656	A_24_P239988
Hs00215806_m1	209116	A_24_P246710
Hs00193600_m1	106723	A_24_P247608
Hs00375060_s1	202965	A_24_P24905
Hs00196542_m1	134565	A_24_P251221
Hs00195146_m1	130122	A_24_P251534
Hs00170910_m1	156807	A_24_P252575
Hs00180691_m1	145983	A_24_P25354
Hs00192765_m1	180213	A_24_P254278
Hs00390129_m1	142234	A_24_P254850
Hs00168236_m1	194729	A_24_P25530
Hs00165960_m1	125187	A_24_P257022
Hs00173798_m1	122027	A_24_P259922
Hs00170261_m1	174392	A_24_P260443
Hs00414764_m1	213472	A_24_P261005
Hs00373339_m1	208420	A_24_P261470
Hs00188163_m1	149158	A_24_P262127
Hs00193968_m1	130169	A_24_P262728
Hs00229459_m1	109450	A_24_P265162
Hs00215309_m1	145438	A_24_P266734
Hs00246211_s1	171154	A_24_P269101
Hs00260152_s1	141620	A_24_P269327
Hs00213452_m1	196102	A_24_P270814
Hs00192932_m1	129668	A_24_P271014
Hs00369386_s1	135397	A_24_P273143
Hs00186613_m1	225251	A_24_P273756
Hs00226753_m1	113816	A_24_P278299
Hs00223760_m1	141973	A_24_P279263
Hs00225770_m1	174472	A_24_P279870
Hs00332699_m1	223452	A_24_P279938
Hs00365632_m1	217726	A_24_P285623
Hs00387564_m1	143169	A_24_P287075
Hs00251998_m1	125615	A_24_P287392
Hs00160485_m1	178131	A_24_P287780
Hs00365001_m1	186405	A_24_P29260
Hs00165656_m1	144726	A_24_P294842
Hs00255854_m1	138794	A_24_P295963
Hs00231269_m1	178656	A_24_P296792
Hs00209470_m1	147785	A_24_P299911
Hs00256931_m1	209706	A_24_P300483
Hs00174766_m1	196533	A_24_P304549
Hs00248543_m1	203101	A_24_P307759
Hs00219704_m1	101068	A_24_P312189
Hs00535121_s1	186446	A_24_P312845
Hs00171080_m1	194902	A_24_P313418
Hs00257934_m1	112235	A_24_P314931
Hs00232232_m1	143012	A_24_P31583
Hs00234345_m1	171463	A_24_P316439
Hs00216373_m1	208358	A_24_P321626
Hs00226855_m1	184710	A_24_P323545
Hs00209335_m1	103021	A_24_P323815
Hs00214126_m1	193735	A_24_P324787
Hs00188505_m1	103720	A_24_P325691
Hs00203158_m1	136224	A_24_P326739
Hs00394726_m1	118024	A_24_P329635
Hs00165853_m1	111927	A_24_P331560
Hs00193110_m1	214131	A_24_P333733
Hs00219523_m1	110188	A_24_P336577
Hs00224968_m1	122550	A_24_P337397
Hs00231069_m1	185687	A_24_P33895
Hs00234042_m1	115582	A_24_P339944
Hs00215537_m1	148230	A_24_P343271
Hs00292369_m1	191705	A_24_P343289
Hs00210808_m1	134526	A_24_P34344
Hs00178811_m1	126184	A_24_P343559
Hs00227411_m1	116192	A_24_P345451
Hs00193667_m1	142752	A_24_P34611
Hs00199590_m1	163198	A_24_P348594
Hs00230167_m1	100365	A_24_P350437
Hs00226065_m1	157820	A_24_P352200
Hs00385923_m1	189503	A_24_P355145
Hs00223446_m1	113482	A_24_P355626
Hs00181182_m1	158523	A_24_P356406
Hs00325311_m1	186024	A_24_P357576
Hs00364544_m1	207463	A_24_P364381
Hs00226449_m1	154632	A_24_P364954
Hs00266213_s1	188733	A_24_P367473
Hs00218516_m1	112545	A_24_P367666
Hs00223590_m1	209257	A_24_P369263
Hs00245252_m1	167529	A_24_P372012
Hs00234007_m1	107216	A_24_P372223
Hs00154196_m1	175380	A_24_P376760
Hs00225039_m1	174684	A_24_P378506
Hs00157923_m1	193670	A_24_P37962
Hs00252408_s1	139036	A_24_P379649
Hs00213250_m1	174755	A_24_P380234
Hs00227621_m1	102664	A_24_P384755
Hs00212994_m1	119187	A_24_P386639
Hs00246721_s1	126044	A_24_P389415
Hs00171086_m1	159394	A_24_P390495
Hs00225026_m1	214360	A_24_P390833
Hs00177257_m1	137981	A_24_P396650
Hs00211665_m1	200644	A_24_P398972
Hs00221911_m1	167368	A_24_P402855
Hs00401885_m1	158453	A_24_P406034
Hs00234102_m1	213035	A_24_P406664
Hs00157817_m1	217758	A_24_P407717
Hs00218560_m1	209427	A_24_P412088
Hs00228383_m1	139666	A_24_P412238
Hs00253085_m1	101300	A_24_P412512
Hs00222035_m1	165034	A_24_P413479
Hs00375363_m1	157702	A_24_P416951
Hs00183329_m1	161753	A_24_P417162
Hs00204152_m1	195332	A_24_P41794
Hs00224361_m1	115763	A_24_P426
Hs00189358_m1	200995	A_24_P43092
Hs00170780_m1	150116	A_24_P44514
Hs00178756_m1	181843	A_24_P46417
Hs00211693_m1	122019	A_24_P4705
Hs00193920_m1	104742	A_24_P53519
Hs00374213_m1	175147	A_24_P53976
Hs00194097_m1	119206	A_24_P54879
Hs00211409_m1	109200	A_24_P55250
Hs00273849_s1	156109	A_24_P60680
Hs00217063_m1	187241	A_24_P62800
Hs00175020_m1	171964	A_24_P62883
Hs00257778_s1	162914	A_24_P63078
Hs00198227_m1	134065	A_24_P66125
Hs00295109_m1	173337	A_24_P66592
Hs00241874_m1	117474	A_24_P67027
Hs00224697_m1	111003	A_24_P69379
Hs00211676_m1	100195	A_24_P71834
Hs00228940_m1	150142	A_24_P7584
Hs00195992_m1	170235	A_24_P79750
Hs00245902_m1	220519	A_24_P82466
Hs00159374_m1	198392	A_24_P84657
Hs00216121_m1	212088	A_24_P87036
Hs00157330_m1	159800	A_24_P87763
Hs00363866_m1	131156	A_24_P91780
Hs00250493_s1	137795	A_24_P919493
Hs00227984_m1	151370	A_24_P933565
Hs00196496_m1	160637	A_24_P942354
Hs00174754_m1	157528	A_24_P944964
Hs00394683_m1	149808	A_24_P94916
Hs00195718_m1	102244	A_24_P95029
Hs00247361_m1	109841	A_24_P95822
Hs00203371_m1	132046	A_24_P97465
Hs00168596_m1	146019	A_24_P97703
Hs00170899_m1	109737	A_24_P98086
Hs00170472_m1	125377	A_32_P103633
Hs00274461_m1	199960	A_32_P105195
Hs00226691_m1	189457	A_32_P114028
Hs00173388_m1	104384	A_32_P140139
Hs00220570_m1	103342	A_32_P141238
Hs00169795_m1	126761	A_32_P150382
Hs00195165_m1	176933	A_32_P156851
Hs00184763_m1	107327	A_32_P175539
Hs00212560_m1	143271	A_32_P177539
Hs00230467_m1	149869	A_32_P190769
Hs00197969_m1	137407	A_32_P3602
Hs00271737_m1	187815	A_32_P4364
Hs00175457_m1	100181	A_32_P44394
Hs00192530_m1	135639	A_32_P532216
Hs00246242_m1	124116	A_32_P57057
Hs00166467_m1	151472	A_32_P63848
Hs00154132_m1	115761	A_32_P68586
Hs00260491_m1	135861	A_32_P749354
Hs00231800_m1	166535	A_32_P9963
