# Supplementary material for: Large scale real-time PCR validation on gene expression measurements from two commercial long-oligonucleotide microarrays
Source: BMC Genomics. 2006 Mar 21;7:59. doi: 10.1186/1471-2164-7-59 (PMC1435885; doi:10.1186/1471-2164-7-59)
Supplement: Additional File 4 — This file contains the list of 21171 common genes represented by Applied Biosystems Human Genome Survey Microarrays and Agilent Human Whole Genome Oligo Microarrays. [file 1471-2164-7-59-S4.xls]

## Sheet: Sheet1
AppliedBiosystemsProbeID	AgilentWholeGenomeProbeID
145937	A_23_P100001
199487	A_23_P100022
203738	A_23_P100074
201290	A_23_P100103
115882	A_23_P100111
121962	A_23_P100111
105014	A_23_P100127
133237	A_23_P100127
113697	A_23_P100141
132060	A_23_P100156
184290	A_23_P100177
176437	A_23_P100189
222023	A_23_P100196
142936	A_23_P100203
167987	A_23_P100220
146701	A_23_P100240
116214	A_23_P10025
217271	A_23_P100263
169324	A_23_P100278
170362	A_23_P100292
184915	A_23_P100315
119375	A_23_P100326
169563	A_23_P100326
223730	A_23_P100326
138071	A_23_P100341
114866	A_23_P100344
134821	A_23_P100355
173037	A_23_P100386
218486	A_23_P100386
196827	A_23_P100392
211806	A_23_P100408
146084	A_23_P100413
145660	A_23_P100441
107178	A_23_P100455
226510	A_23_P100455
108045	A_23_P100478
125597	A_23_P100486
171228	A_23_P100486
187818	A_23_P100499
179149	A_23_P100501
113868	A_23_P100517
127524	A_23_P100522
191189	A_23_P100522
184855	A_23_P100556
193324	A_23_P100576
172316	A_23_P100583
120945	A_23_P100595
206939	A_23_P100595
116126	A_23_P100602
121307	A_23_P10062
185825	A_23_P100632
206211	A_23_P100642
165230	A_23_P100654
213728	A_23_P100654
136207	A_23_P100660
212285	A_23_P100676
213499	A_23_P100676
207896	A_23_P100693
117547	A_23_P100704
178104	A_23_P100711
120675	A_23_P100730
126729	A_23_P100754
152147	A_23_P100764
178804	A_23_P10077
137620	A_23_P100779
123880	A_23_P100788
175899	A_23_P100802
186504	A_23_P10081
163797	A_23_P100868
182950	A_23_P100883
183196	A_23_P100883
171414	A_23_P100912
165155	A_23_P100931
221101	A_23_P100963
199242	A_23_P100990
163377	A_23_P101007
164556	A_23_P101013
175569	A_23_P101013
145509	A_23_P101048
197227	A_23_P101054
120059	A_23_P101073
189841	A_23_P101084
185319	A_23_P101093
215161	A_23_P101111
182741	A_23_P101131
163865	A_23_P101141
147046	A_23_P101185
209723	A_23_P101193
210913	A_23_P101193
100384	A_23_P101208
143998	A_23_P10121
211326	A_23_P101237
133114	A_23_P101240
192990	A_23_P101240
147595	A_23_P101253
202929	A_23_P101253
210705	A_23_P101253
150246	A_23_P101272
150281	A_23_P101281
117685	A_23_P101281
215702	A_23_P101297
163385	A_23_P101303
222253	A_23_P101319
186364	A_23_P101321
179862	A_23_P101332
231383	A_23_P101342
143495	A_23_P101351
197864	A_23_P101351
213048	A_23_P10135
105130	A_23_P101374
154937	A_23_P101392
160975	A_23_P1014
190032	A_23_P101407
181735	A_23_P101427
194660	A_23_P101434
153995	A_23_P101461
179687	A_23_P101476
185766	A_23_P101480
198967	A_23_P101505
122277	A_23_P101521
111149	A_23_P101532
162178	A_23_P101551
134309	A_23_P10156
135005	A_23_P101564
178957	A_23_P101573
134015	A_23_P101615
172158	A_23_P101623
120135	A_23_P101642
123256	A_23_P101655
169123	A_23_P101655
114409	A_23_P101671
118354	A_23_P101683
127904	A_23_P101699
160252	A_23_P101707
115258	A_23_P10172
175745	A_23_P10172
198822	A_23_P10172
195764	A_23_P101737
108628	A_23_P101742
128637	A_23_P101759
140785	A_23_P101761
193100	A_23_P101774
105772	A_23_P101783
226063	A_23_P101783
104549	A_23_P101796
115585	A_23_P101806
157279	A_23_P101811
172993	A_23_P10182
147293	A_23_P101829
163400	A_23_P101871
160762	A_23_P101893
173633	A_23_P101908
195671	A_23_P101943
137322	A_23_P10194
214416	A_23_P101950
178457	A_23_P101960
210469	A_23_P101960
127619	A_23_P101972
147105	A_23_P101972
218109	A_23_P101972
204458	A_23_P101992
191821	A_23_P102000
126337	A_23_P102017
210058	A_23_P102037
116706	A_23_P102058
124848	A_23_P10206
105427	A_23_P102060
106355	A_23_P102060
123733	A_23_P102071
198067	A_23_P102071
107824	A_23_P102083
198352	A_23_P102109
150457	A_23_P102113
115186	A_23_P10211
166305	A_23_P102122
139826	A_23_P102160
127447	A_23_P102172
210985	A_23_P102183
206951	A_23_P102192
214093	A_23_P102192
100430	A_23_P102202
120020	A_23_P102235
141768	A_23_P102235
205425	A_23_P102235
215303	A_23_P102242
130286	A_23_P102258
193007	A_23_P102258
134984	A_23_P102262
136651	A_23_P102278
173951	A_23_P102278
214197	A_23_P102286
102334	A_23_P10232
171687	A_23_P102320
156746	A_23_P102351
142470	A_23_P102364
165911	A_23_P102391
150364	A_23_P102404
180938	A_23_P102404
150569	A_23_P102412
107747	A_23_P102420
169872	A_23_P102420
132554	A_23_P102454
118833	A_23_P102462
207610	A_23_P102471
167389	A_23_P102481
175864	A_23_P102494
173089	A_23_P102508
216867	A_23_P102517
102731	A_23_P102523
154973	A_23_P102523
133732	A_23_P102542
154897	A_23_P102571
162743	A_23_P102582
104585	A_23_P102607
141668	A_23_P102611
172051	A_23_P102622
150385	A_23_P102634
143099	A_23_P102681
135413	A_23_P102694
160115	A_23_P102706
176499	A_23_P102706
170951	A_23_P102731
129326	A_23_P102743
165279	A_23_P102769
105208	A_23_P102770
130116	A_23_P102832
170422	A_23_P102832
167030	A_23_P102842
184666	A_23_P102864
183478	A_23_P102876
107513	A_23_P102884
162212	A_23_P1029
166957	A_23_P102919
172909	A_23_P10291
103641	A_23_P102925
136578	A_23_P102937
145624	A_23_P102950
217084	A_23_P102965
180500	A_23_P102973
136294	A_23_P102988
202905	A_23_P102994
118170	A_23_P103011
213895	A_23_P103034
216992	A_23_P10305
112746	A_23_P103062
214952	A_23_P103062
188379	A_23_P103070
213495	A_23_P103084
180263	A_23_P103099
201905	A_23_P103099
223550	A_23_P103099
190174	A_23_P103104
179935	A_23_P103110
102492	A_23_P103120
175316	A_23_P103120
125447	A_23_P103131
225308	A_23_P103131
144908	A_23_P103149
161277	A_23_P103149
124154	A_23_P103180
136502	A_23_P103226
150557	A_23_P103226
140616	A_23_P103232
184681	A_23_P103248
216936	A_23_P103248
186815	A_23_P103256
203931	A_23_P103256
217909	A_23_P103256
191933	A_23_P103269
190669	A_23_P103276
107034	A_23_P103282
224334	A_23_P103282
204410	A_23_P103310
134790	A_23_P103328
155008	A_23_P103328
146993	A_23_P103334
149419	A_23_P103349
213060	A_23_P103361
133743	A_23_P103371
150425	A_23_P103398
119586	A_23_P103414
193110	A_23_P103414
199590	A_23_P103424
146237	A_23_P103433
192492	A_23_P103442
136245	A_23_P103454
154168	A_23_P103454
208813	A_23_P103465
151139	A_23_P103476
163054	A_23_P103486
216719	A_23_P103503
192488	A_23_P103522
199831	A_23_P103522
190566	A_23_P103532
143945	A_23_P103561
147130	A_23_P103561
157246	A_23_P103561
184367	A_23_P103561
222796	A_23_P103561
102384	A_23_P10356
181062	A_23_P103571
231699	A_23_P103571
110104	A_23_P103588
211828	A_23_P103601
145458	A_23_P103617
188076	A_23_P103628
128883	A_23_P103631
174593	A_23_P103661
218260	A_23_P103661
187694	A_23_P103672
178704	A_23_P103690
194423	A_23_P103690
169949	A_23_P103698
144280	A_23_P103703
216030	A_23_P103720
102051	A_23_P103743
122176	A_23_P10374
111427	A_23_P103756
216239	A_23_P103765
196599	A_23_P103775
219378	A_23_P103787
137294	A_23_P103795
200756	A_23_P103803
124938	A_23_P103837
189150	A_23_P10385
209780	A_23_P103864
120138	A_23_P103877
144058	A_23_P103885
135526	A_23_P103897
133298	A_23_P1038
225271	A_23_P1038
186251	A_23_P103905
109180	A_23_P103919
114784	A_23_P10391
203772	A_23_P103923
179819	A_23_P103968
100336	A_23_P103971
149647	A_23_P103981
150267	A_23_P103981
145632	A_23_P103996
201323	A_23_P104012
114689	A_23_P10401
154779	A_23_P104022
204643	A_23_P104046
175160	A_23_P104054
108793	A_23_P104065
182922	A_23_P104065
199821	A_23_P104073
146407	A_23_P104086
164920	A_23_P104086
151914	A_23_P104109
166396	A_23_P104109
121824	A_23_P104116
152975	A_23_P104138
131021	A_23_P104146
180185	A_23_P104151
216702	A_23_P104188
187625	A_23_P104193
191262	A_23_P104193
171570	A_23_P104201
182375	A_23_P104201
196037	A_23_P104224
145487	A_23_P104237
211835	A_23_P104252
219617	A_23_P104252
159786	A_23_P104282
166285	A_23_P104282
199310	A_23_P104295
141686	A_23_P1043
179943	A_23_P1043
160257	A_23_P104318
225657	A_23_P104323
205995	A_23_P104335
195337	A_23_P104346
169754	A_23_P104351
173267	A_23_P104351
115807	A_23_P104362
180850	A_23_P104362
167908	A_23_P104372
215924	A_23_P104372
180427	A_23_P104387
177482	A_23_P104413
204482	A_23_P104413
168754	A_23_P10442
167105	A_23_P104438
104615	A_23_P104445
186981	A_23_P104451
212170	A_23_P104464
200942	A_23_P104471
165471	A_23_P104493
130411	A_23_P104509
219922	A_23_P104509
121953	A_23_P104555
147846	A_23_P104555
148258	A_23_P104563
117163	A_23_P104579
131957	A_23_P10458
185846	A_23_P104583
178364	A_23_P104594
116277	A_23_P104607
150305	A_23_P104617
104931	A_23_P104624
133148	A_23_P10463
140600	A_23_P10463
106172	A_23_P104641
135130	A_23_P104651
180992	A_23_P104676
134997	A_23_P104689
211856	A_23_P104689
175200	A_23_P104692
102971	A_23_P104705
135285	A_23_P104734
211140	A_23_P104734
117520	A_23_P104762
196957	A_23_P104762
132027	A_23_P104798
115568	A_23_P104804
119058	A_23_P104819
183146	A_23_P104845
119853	A_23_P104853
202168	A_23_P104865
167374	A_23_P104876
212462	A_23_P104876
146543	A_23_P104881
167899	A_23_P104942
222079	A_23_P104942
177416	A_23_P104972
112846	A_23_P104996
162479	A_23_P105002
200692	A_23_P10500
100687	A_23_P105012
116725	A_23_P105028
206935	A_23_P105044
214359	A_23_P10506
160329	A_23_P105066
170503	A_23_P105088
211100	A_23_P105138
138127	A_23_P105144
214913	A_23_P10518
207014	A_23_P105184
103866	A_23_P105197
205924	A_23_P105212
118912	A_23_P105227
193132	A_23_P105251
121331	A_23_P105264
107542	A_23_P105276
159770	A_23_P105307
128863	A_23_P105313
184769	A_23_P105368
100365	A_23_P105382
179573	A_23_P105392
197081	A_23_P105409
132664	A_23_P105423
208657	A_23_P10542
102823	A_23_P105436
138702	A_23_P105436
166714	A_23_P105436
177334	A_23_P105436
220025	A_23_P105436
167667	A_23_P105442
132030	A_23_P105461
113912	A_23_P105475
131044	A_23_P105495
167444	A_23_P105495
202528	A_23_P105495
140215	A_23_P105519
209669	A_23_P105524
123379	A_23_P105535
170192	A_23_P105535
192759	A_23_P105545
196417	A_23_P105545
126761	A_23_P105562
201693	A_23_P105571
177744	A_23_P105583
113573	A_23_P105592
178851	A_23_P10559
193226	A_23_P105619
202630	A_23_P10561
194052	A_23_P105625
215251	A_23_P105646
219183	A_23_P105646
176652	A_23_P105651
120114	A_23_P105664
213906	A_23_P105691
179835	A_23_P1056
194736	A_23_P1056
162813	A_23_P105705
105533	A_23_P105730
125577	A_23_P105730
224645	A_23_P105730
135410	A_23_P105747
193893	A_23_P105794
174752	A_23_P105815
104942	A_23_P105833
191816	A_23_P105856
208543	A_23_P105862
104424	A_23_P105873
133238	A_23_P105900
197624	A_23_P10591
145693	A_23_P105923
232488	A_23_P105923
139633	A_23_P105939
177535	A_23_P105957
216576	A_23_P105957
163670	A_23_P105963
111356	A_23_P106002
111908	A_23_P106016
184984	A_23_P106024
167507	A_23_P106042
184164	A_23_P106056
190259	A_23_P106069
204348	A_23_P106080
127658	A_23_P106103
167268	A_23_P106117
107442	A_23_P106127
122012	A_23_P106131
127640	A_23_P106145
200736	A_23_P10614
209883	A_23_P106158
209615	A_23_P106162
152539	A_23_P106174
205128	A_23_P106194
158330	A_23_P106204
190678	A_23_P106226
210489	A_23_P106236
104322	A_23_P106241
197499	A_23_P106258
173155	A_23_P106280
154562	A_23_P106299
181007	A_23_P106299
147920	A_23_P106322
120923	A_23_P106362
173979	A_23_P106371
203504	A_23_P106371
125805	A_23_P106389
101845	A_23_P106391
235320	A_23_P10640
235488	A_23_P10640
129040	A_23_P106405
177135	A_23_P106433
122052	A_23_P106463
142341	A_23_P106463
125512	A_23_P10647
203444	A_23_P106481
220101	A_23_P106481
108298	A_23_P106497
227694	A_23_P106505
144537	A_23_P106522
158666	A_23_P106532
115502	A_23_P106544
211995	A_23_P106559
152041	A_23_P106562
207131	A_23_P106562
124706	A_23_P106575
170538	A_23_P106602
188969	A_23_P106617
103754	A_23_P106629
199364	A_23_P106633
214199	A_23_P106656
153090	A_23_P106663
188291	A_23_P106675
173909	A_23_P106682
178131	A_23_P106694
202415	A_23_P106720
211793	A_23_P106727
180797	A_23_P106737
110689	A_23_P106741
114284	A_23_P106761
163151	A_23_P106773
180412	A_23_P106773
220348	A_23_P106773
130135	A_23_P106798
162550	A_23_P106806
169620	A_23_P106822
173085	A_23_P106835
191394	A_23_P106835
146368	A_23_P106844
182305	A_23_P106844
206220	A_23_P106844
223856	A_23_P106844
148027	A_23_P106859
146435	A_23_P10685
189947	A_23_P106874
208343	A_23_P106887
210580	A_23_P106898
138890	A_23_P106906
109089	A_23_P106933
188480	A_23_P106973
164771	A_23_P106973
139356	A_23_P106998
131873	A_23_P10701
115555	A_23_P107036
230725	A_23_P107048
127614	A_23_P107051
191236	A_23_P107064
162936	A_23_P107073
103481	A_23_P107087
133241	A_23_P107102
179882	A_23_P107116
175937	A_23_P107132
203545	A_23_P107154
179965	A_23_P107166
214768	A_23_P107173
176827	A_23_P1072
160779	A_23_P107206
182070	A_23_P107206
219147	A_23_P107206
107362	A_23_P107211
190888	A_23_P107238
115632	A_23_P107247
234589	A_23_P107247
159075	A_23_P107257
167151	A_23_P107283
159877	A_23_P107295
197249	A_23_P107295
207439	A_23_P107295
143938	A_23_P107307
121304	A_23_P107313
186955	A_23_P107313
150942	A_23_P107322
106345	A_23_P107336
212620	A_23_P107350
116140	A_23_P107351
191395	A_23_P107351
206617	A_23_P107369
190820	A_23_P107394
212680	A_23_P107401
211546	A_23_P107412
105119	A_23_P107421
164357	A_23_P107421
196146	A_23_P107432
120762	A_23_P10743
213446	A_23_P107443
215439	A_23_P107443
133475	A_23_P107454
162146	A_23_P107465
181287	A_23_P107483
159948	A_23_P107483
138738	A_23_P107513
105282	A_23_P107531
160284	A_23_P107531
222951	A_23_P107531
235926	A_23_P107531
174286	A_23_P107552
190984	A_23_P107565
110672	A_23_P107578
170041	A_23_P107587
106683	A_23_P107597
109425	A_23_P107612
122960	A_23_P107623
205021	A_23_P107623
214713	A_23_P107644
204520	A_23_P107653
102828	A_23_P107661
177222	A_23_P107684
235722	A_23_P107684
190013	A_23_P107693
219206	A_23_P107693
116205	A_23_P107701
156766	A_23_P107714
196233	A_23_P107714
119429	A_23_P107724
142262	A_23_P107735
173076	A_23_P107744
205042	A_23_P107763
153151	A_23_P107775
165022	A_23_P107775
132380	A_23_P107795
200197	A_23_P107801
113190	A_23_P107847
176231	A_23_P107847
161127	A_23_P107855
186158	A_23_P10785
213183	A_23_P10785
127011	A_23_P107894
169095	A_23_P107903
106323	A_23_P107911
154841	A_23_P107933
213819	A_23_P107933
179037	A_23_P107942
204089	A_23_P107959
182614	A_23_P107974
106465	A_23_P10798
207278	A_23_P107994
120705	A_23_P108028
176699	A_23_P108028
164589	A_23_P108042
205183	A_23_P108054
130092	A_23_P108062
113558	A_23_P108075
158678	A_23_P108082
121771	A_23_P108103
231534	A_23_P108103
182884	A_23_P108129
116538	A_23_P108135
159616	A_23_P108135
148943	A_23_P108143
225790	A_23_P108143
182089	A_23_P108157
146656	A_23_P10815
114219	A_23_P108170
120596	A_23_P108200
100812	A_23_P108216
110171	A_23_P108216
143008	A_23_P108216
148735	A_23_P108216
162340	A_23_P108221
120803	A_23_P108244
212267	A_23_P108244
123477	A_23_P108265
175728	A_23_P108280
120143	A_23_P108294
202429	A_23_P1083
126836	A_23_P108303
180028	A_23_P108303
135015	A_23_P108314
185071	A_23_P108326
189546	A_23_P108331
195683	A_23_P108342
168210	A_23_P108376
235086	A_23_P108376
113948	A_23_P108376
200995	A_23_P10839
211188	A_23_P10839
192034	A_23_P108404
129812	A_23_P108415
204611	A_23_P108437
227322	A_23_P108463
192893	A_23_P108501
121075	A_23_P108514
164152	A_23_P108522
130046	A_23_P108546
118147	A_23_P108554
165469	A_23_P108564
101108	A_23_P108574
162806	A_23_P10858
192493	A_23_P108657
204646	A_23_P108662
133640	A_23_P108673
169001	A_23_P108699
126100	A_23_P10870
201538	A_23_P108708
129100	A_23_P10873
123925	A_23_P108734
224005	A_23_P108743
202137	A_23_P108751
183128	A_23_P108761
189580	A_23_P108785
184177	A_23_P108823
132221	A_23_P108835
220019	A_23_P108835
144005	A_23_P108842
156212	A_23_P108871
186068	A_23_P108883
130644	A_23_P108922
139036	A_23_P108932
175266	A_23_P108948
142889	A_23_P108970
223842	A_23_P108970
217757	A_23_P108990
221231	A_23_P108990
152345	A_23_P108994
199223	A_23_P108994
108044	A_23_P109001
174269	A_23_P109017
191992	A_23_P109026
149805	A_23_P10902
217147	A_23_P109034
121258	A_23_P109055
179811	A_23_P109055
211699	A_23_P109055
144345	A_23_P109072
134294	A_23_P10911
170518	A_23_P109122
156034	A_23_P109133
210648	A_23_P109143
159537	A_23_P109171
160503	A_23_P109171
191797	A_23_P109184
112242	A_23_P109201
170327	A_23_P109201
149354	A_23_P109229
154356	A_23_P109235
193522	A_23_P109235
101974	A_23_P109254
158756	A_23_P109254
201249	A_23_P109269
126594	A_23_P10927
153742	A_23_P109286
143207	A_23_P109304
189482	A_23_P109304
202328	A_23_P109320
109319	A_23_P109322
216108	A_23_P109333
146098	A_23_P109345
118957	A_23_P10936
122449	A_23_P109382
150454	A_23_P109393
152069	A_23_P109410
218631	A_23_P109410
176270	A_23_P109420
133590	A_23_P109427
197691	A_23_P109436
131962	A_23_P109442
225603	A_23_P109442
114680	A_23_P10947
159371	A_23_P109470
202549	A_23_P109470
125061	A_23_P109488
163194	A_23_P109508
231361	A_23_P109547
156571	A_23_P10956
186266	A_23_P10956
214084	A_23_P10956
112914	A_23_P109593
172364	A_23_P109606
118549	A_23_P109614
138696	A_23_P109636
206923	A_23_P109643
119546	A_23_P109655
123810	A_23_P10966
103617	A_23_P109682
204961	A_23_P109682
183811	A_23_P109720
204379	A_23_P109733
101588	A_23_P109768
185942	A_23_P109774
212387	A_23_P109785
168033	A_23_P10980
109821	A_23_P109812
167403	A_23_P109812
125313	A_23_P109821
162164	A_23_P109843
103567	A_23_P109864
105864	A_23_P109877
166293	A_23_P109881
176352	A_23_P109895
194605	A_23_P109895
135832	A_23_P109907
162313	A_23_P109907
111712	A_23_P109928
126513	A_23_P109934
225552	A_23_P109934
208048	A_23_P109950
212468	A_23_P10995
139889	A_23_P109964
131020	A_23_P109974
209820	A_23_P109988
142817	A_23_P110005
208509	A_23_P110005
182228	A_23_P110022
203079	A_23_P110022
109622	A_23_P110031
118592	A_23_P110052
134341	A_23_P11005
189195	A_23_P11005
201814	A_23_P110062
116868	A_23_P110076
106314	A_23_P110090
118093	A_23_P110108
156446	A_23_P110108
120320	A_23_P110116
186385	A_23_P110135
180333	A_23_P110167
190555	A_23_P110175
157577	A_23_P110184
159727	A_23_P110196
136614	A_23_P1102
188807	A_23_P110204
185166	A_23_P110212
190995	A_23_P110234
114764	A_23_P110243
138876	A_23_P11025
207413	A_23_P110253
210924	A_23_P110266
118262	A_23_P110276
109537	A_23_P110288
162554	A_23_P110288
188337	A_23_P110299
131650	A_23_P110319
112763	A_23_P11032
122847	A_23_P11032
113952	A_23_P110345
142616	A_23_P110362
140769	A_23_P110386
178415	A_23_P110403
223193	A_23_P110403
166196	A_23_P110412
123838	A_23_P110430
161510	A_23_P110433
158811	A_23_P110445
141421	A_23_P110462
212739	A_23_P110473
229692	A_23_P110473
129651	A_23_P110492
129685	A_23_P110504
117261	A_23_P110531
112344	A_23_P110557
169301	A_23_P110569
101725	A_23_P110571
129077	A_23_P110585
224749	A_23_P110598
137428	A_23_P110606
202697	A_23_P110611
209786	A_23_P110624
114037	A_23_P110643
209814	A_23_P110643
225345	A_23_P110643
181480	A_23_P110655
107994	A_23_P110661
137027	A_23_P110686
184148	A_23_P110686
211589	A_23_P110699
130291	A_23_P11070
152491	A_23_P110704
193851	A_23_P11071
182417	A_23_P110712
110235	A_23_P110725
198510	A_23_P110725
107253	A_23_P110764
153341	A_23_P110777
101570	A_23_P110787
104262	A_23_P110787
158467	A_23_P110791
124500	A_23_P110802
121480	A_23_P11081
134055	A_23_P110811
148812	A_23_P110811
143271	A_23_P110837
200985	A_23_P110846
192287	A_23_P110879
134981	A_23_P110882
173863	A_23_P110896
106827	A_23_P110903
173212	A_23_P110941
111733	A_23_P110957
211942	A_23_P110961
184158	A_23_P111000
173526	A_23_P111005
129690	A_23_P11103
101193	A_23_P111037
129133	A_23_P111041
189299	A_23_P111054
123149	A_23_P111088
205410	A_23_P111092
147767	A_23_P111112
119727	A_23_P111126
210740	A_23_P111132
173001	A_23_P111141
212771	A_23_P111141
159507	A_23_P111155
160498	A_23_P111155
111749	A_23_P111188
155169	A_23_P111194
117183	A_23_P111206
177201	A_23_P111228
139069	A_23_P111240
114785	A_23_P111267
202359	A_23_P111273
175442	A_23_P111288
145357	A_23_P111297
117726	A_23_P111303
109421	A_23_P111311
196157	A_23_P111321
129646	A_23_P111343
166535	A_23_P111360
115831	A_23_P111361
104774	A_23_P111373
186065	A_23_P111373
101641	A_23_P111381
135936	A_23_P111395
136923	A_23_P111402
155355	A_23_P111402
114782	A_23_P111413
105610	A_23_P11144
223006	A_23_P11144
146270	A_23_P111452
139533	A_23_P111480
198439	A_23_P111480
173173	A_23_P111481
167953	A_23_P111492
135810	A_23_P111506
175815	A_23_P111517
100093	A_23_P111531
192143	A_23_P111571
121773	A_23_P111583
133925	A_23_P111593
218657	A_23_P111604
182662	A_23_P11160
189624	A_23_P111621
235054	A_23_P111621
105365	A_23_P111635
106846	A_23_P111657
170748	A_23_P111662
111239	A_23_P111672
177668	A_23_P111672
150358	A_23_P111698
222854	A_23_P111698
101973	A_23_P111701
102116	A_23_P111712
122061	A_23_P111737
143175	A_23_P111745
190737	A_23_P111745
235199	A_23_P111745
145190	A_23_P111753
141620	A_23_P111797
128921	A_23_P1117
225875	A_23_P1117
124622	A_23_P111804
168063	A_23_P111811
159556	A_23_P111826
168798	A_23_P111826
172455	A_23_P111835
157646	A_23_P111843
124927	A_23_P111860
162832	A_23_P111860
184519	A_23_P111865
191084	A_23_P111888
134853	A_23_P111919
179476	A_23_P111929
201108	A_23_P11192
138781	A_23_P111947
166132	A_23_P111961
108648	A_23_P111978
232576	A_23_P111981
110933	A_23_P111995
136648	A_23_P111995
124907	A_23_P112004
210514	A_23_P11201
154265	A_23_P112016
164074	A_23_P112026
153470	A_23_P112061
226127	A_23_P112061
102848	A_23_P112078
147016	A_23_P112100
117044	A_23_P112103
151550	A_23_P112113
122318	A_23_P112135
200083	A_23_P11214
120032	A_23_P112159
143032	A_23_P112162
171575	A_23_P112173
184968	A_23_P112187
235400	A_23_P112187
170968	A_23_P112201
195306	A_23_P112201
100935	A_23_P112220
159327	A_23_P11224
152148	A_23_P112241
116347	A_23_P112251
210464	A_23_P112251
148792	A_23_P112275
102451	A_23_P112289
123258	A_23_P112296
202162	A_23_P112311
177138	A_23_P112327
177183	A_23_P112341
177055	A_23_P11237
199770	A_23_P112397
204028	A_23_P112397
126138	A_23_P112406
200647	A_23_P112412
226027	A_23_P112429
175485	A_23_P11244
228012	A_23_P112452
138321	A_23_P112470
152156	A_23_P112470
210619	A_23_P112478
205859	A_23_P112481
100278	A_23_P112512
170863	A_23_P112512
216993	A_23_P112531
235234	A_23_P112531
204036	A_23_P112548
201107	A_23_P112554
209237	A_23_P11256
100892	A_23_P112596
169078	A_23_P112602
158728	A_23_P112613
194782	A_23_P11262
155970	A_23_P112634
161757	A_23_P112646
134667	A_23_P112652
166470	A_23_P112652
206469	A_23_P112652
225503	A_23_P112652
217088	A_23_P112666
113560	A_23_P112673
126044	A_23_P112698
113421	A_23_P1126
222462	A_23_P1126
166782	A_23_P112726
221359	A_23_P112774
125972	A_23_P11279
125960	A_23_P112798
134436	A_23_P112820
181845	A_23_P112825
227601	A_23_P112846
101446	A_23_P112859
210130	A_23_P11286
108335	A_23_P112874
202116	A_23_P112874
198488	A_23_P112883
135701	A_23_P112916
179892	A_23_P112916
210466	A_23_P112921
129436	A_23_P112950
194496	A_23_P112950
135904	A_23_P11295
183157	A_23_P113005
117336	A_23_P113019
183859	A_23_P113019
233953	A_23_P113019
121242	A_23_P113026
161207	A_23_P113034
167343	A_23_P113034
148116	A_23_P11309
166248	A_23_P113111
185996	A_23_P113161
168102	A_23_P113184
235314	A_23_P113184
164545	A_23_P113204
178998	A_23_P113212
142065	A_23_P113237
185214	A_23_P113245
188631	A_23_P113258
104116	A_23_P113283
224053	A_23_P11331
124058	A_23_P113311
197987	A_23_P113351
106407	A_23_P113367
201000	A_23_P113380
166052	A_23_P113393
182573	A_23_P113405
183429	A_23_P113417
200855	A_23_P11341
125853	A_23_P113471
145171	A_23_P113523
209625	A_23_P11353
178353	A_23_P113553
206386	A_23_P113572
174547	A_23_P113613
214002	A_23_P113623
181691	A_23_P113634
110365	A_23_P113645
210393	A_23_P113645
164267	A_23_P113656
194326	A_23_P113701
109385	A_23_P113716
111166	A_23_P113716
196156	A_23_P113716
121062	A_23_P113728
107810	A_23_P11372
197030	A_23_P113748
102241	A_23_P113777
187090	A_23_P113789
207782	A_23_P113793
115464	A_23_P113803
208689	A_23_P113825
109566	A_23_P113888
117813	A_23_P11390
122416	A_23_P113966
142892	A_23_P113994
122820	A_23_P114008
223183	A_23_P114048
160743	A_23_P114048
117418	A_23_P114057
169704	A_23_P114061
206302	A_23_P114075
219243	A_23_P114075
154300	A_23_P11408
190059	A_23_P11408
185794	A_23_P114084
164177	A_23_P114095
189612	A_23_P114095
193786	A_23_P114105
115809	A_23_P114118
195039	A_23_P114134
211708	A_23_P114134
127457	A_23_P114144
125267	A_23_P114155
200358	A_23_P114164
182464	A_23_P114172
171247	A_23_P114185
111805	A_23_P114210
141978	A_23_P114221
200038	A_23_P114232
101581	A_23_P114259
131889	A_23_P114259
122525	A_23_P114275
123534	A_23_P114282
103589	A_23_P114299
143961	A_23_P114307
179099	A_23_P114314
114529	A_23_P114349
203291	A_23_P114349
160403	A_23_P114353
120052	A_23_P114361
207399	A_23_P114374
178744	A_23_P114381
174460	A_23_P114405
146963	A_23_P114414
156267	A_23_P114423
172676	A_23_P114445
109196	A_23_P114466
123385	A_23_P1145
114875	A_23_P114585
199710	A_23_P114585
105172	A_23_P114597
154543	A_23_P114616
210769	A_23_P114616
104564	A_23_P11461
107675	A_23_P114626
172762	A_23_P114649
150024	A_23_P114656
101979	A_23_P114662
175806	A_23_P114670
123368	A_23_P114689
133565	A_23_P114707
100658	A_23_P114713
160946	A_23_P114713
199662	A_23_P114736
170102	A_23_P114774
160951	A_23_P114783
137737	A_23_P114808
130933	A_23_P114814
188686	A_23_P114826
164523	A_23_P114839
186091	A_23_P114857
117922	A_23_P114862
202522	A_23_P114879
125618	A_23_P114883
167440	A_23_P114903
150696	A_23_P114929
198347	A_23_P114934
206403	A_23_P114934
116793	A_23_P114947
194547	A_23_P114952
213069	A_23_P114983
138407	A_23_P115011
142434	A_23_P115011
152384	A_23_P115011
168452	A_23_P115022
174906	A_23_P115036
208239	A_23_P115064
186835	A_23_P11507
200493	A_23_P11507
139819	A_23_P115091
202431	A_23_P115105
163725	A_23_P115124
187418	A_23_P115137
212557	A_23_P115149
132199	A_23_P115161
217473	A_23_P115167
191265	A_23_P115190
109242	A_23_P115200
120472	A_23_P115202
192269	A_23_P115215
188449	A_23_P115223
140258	A_23_P115246
148630	A_23_P115261
150470	A_23_P115261
195465	A_23_P115286
107655	A_23_P115313
208381	A_23_P115346
150154	A_23_P115356
226673	A_23_P115356
235331	A_23_P115356
188831	A_23_P115366
180843	A_23_P115417
107835	A_23_P11543
179164	A_23_P115444
182660	A_23_P115460
222587	A_23_P115460
176265	A_23_P115467
135075	A_23_P115478
208303	A_23_P115482
103318	A_23_P115492
205946	A_23_P115519
153981	A_23_P115534
205633	A_23_P115563
131677	A_23_P115573
192880	A_23_P115597
101173	A_23_P115608
129086	A_23_P115608
235903	A_23_P115608
134514	A_23_P115616
126621	A_23_P115636
121286	A_23_P115645
189275	A_23_P11564
190873	A_23_P115652
223968	A_23_P115652
162287	A_23_P115683
186763	A_23_P115683
215199	A_23_P115703
195995	A_23_P115726
163534	A_23_P115732
167637	A_23_P115732
187603	A_23_P115732
209097	A_23_P115732
214769	A_23_P115732
104627	A_23_P115743
199305	A_23_P115762
147278	A_23_P115780
173923	A_23_P115785
139373	A_23_P115792
153152	A_23_P115805
160373	A_23_P115805
114017	A_23_P115824
104123	A_23_P115838
227688	A_23_P115838
139188	A_23_P115842
188816	A_23_P115861
170412	A_23_P115862
198728	A_23_P115872
188640	A_23_P115885
183211	A_23_P115919
122902	A_23_P115922
165531	A_23_P115955
151068	A_23_P11598
234625	A_23_P11598
135228	A_23_P115998
195838	A_23_P116007
113221	A_23_P116016
123910	A_23_P116025
148144	A_23_P116037
118255	A_23_P116081
119693	A_23_P116091
193379	A_23_P116091
170247	A_23_P116114
222912	A_23_P116145
224930	A_23_P116145
199502	A_23_P116168
126683	A_23_P116173
187376	A_23_P116173
216761	A_23_P116187
177453	A_23_P116207
111257	A_23_P116235
203445	A_23_P116249
164732	A_23_P116259
143615	A_23_P116264
130269	A_23_P116280
214504	A_23_P116286
154743	A_23_P11629
154822	A_23_P11629
115847	A_23_P116371
209785	A_23_P116376
221125	A_23_P116376
234386	A_23_P116376
191100	A_23_P116387
143874	A_23_P116414
144399	A_23_P116414
101860	A_23_P116430
195908	A_23_P116435
166492	A_23_P116473
162854	A_23_P116512
208409	A_23_P116512
200598	A_23_P11652
151812	A_23_P116523
105822	A_23_P116533
130629	A_23_P116533
159046	A_23_P116557
100857	A_23_P116578
184569	A_23_P116587
145340	A_23_P116624
198093	A_23_P11664
114814	A_23_P116640
183425	A_23_P116642
206394	A_23_P116642
124403	A_23_P116653
217917	A_23_P116653
130678	A_23_P116679
215092	A_23_P116679
137907	A_23_P116682
162407	A_23_P116682
214753	A_23_P116694
164634	A_23_P116712
184754	A_23_P116741
235008	A_23_P116741
181239	A_23_P116743
103022	A_23_P11674
165932	A_23_P11674
168130	A_23_P116765
142379	A_23_P116797
168239	A_23_P116797
111573	A_23_P116809
139042	A_23_P116829
149497	A_23_P116840
185568	A_23_P11685
121217	A_23_P116850
186960	A_23_P116868
141131	A_23_P116872
193021	A_23_P116890
167807	A_23_P116898
158966	A_23_P116902
173056	A_23_P116942
173149	A_23_P11697
152541	A_23_P116980
101611	A_23_P116999
114452	A_23_P1170
213652	A_23_P117037
198576	A_23_P11705
207828	A_23_P117059
110205	A_23_P117068
122241	A_23_P117068
175696	A_23_P117082
194298	A_23_P117095
206172	A_23_P117104
180122	A_23_P117125
195525	A_23_P117146
129105	A_23_P117157
134377	A_23_P117163
146512	A_23_P117175
115114	A_23_P117190
104260	A_23_P117198
185249	A_23_P117225
211758	A_23_P117238
147936	A_23_P117242
112208	A_23_P117261
189408	A_23_P117274
205999	A_23_P117286
199001	A_23_P11729
208862	A_23_P117298
151821	A_23_P1173
182330	A_23_P1173
223671	A_23_P117346
201213	A_23_P117363
104186	A_23_P117380
102347	A_23_P117387
224708	A_23_P117387
195568	A_23_P11739
113019	A_23_P117411
174658	A_23_P117411
164326	A_23_P117416
206208	A_23_P117416
136879	A_23_P117424
112217	A_23_P117437
161646	A_23_P117447
116937	A_23_P117464
189365	A_23_P117494
169243	A_23_P117506
136008	A_23_P117515
211110	A_23_P11752
137795	A_23_P117527
172752	A_23_P117527
226237	A_23_P117527
120058	A_23_P117558
146400	A_23_P117580
196792	A_23_P117580
150179	A_23_P117582
117167	A_23_P117599
197238	A_23_P117602
151864	A_23_P117623
150628	A_23_P117635
179124	A_23_P117635
104142	A_23_P11764
196168	A_23_P117654
194873	A_23_P117662
207381	A_23_P117679
213132	A_23_P117694
148139	A_23_P117721
175867	A_23_P117721
124917	A_23_P117734
159208	A_23_P11774
155495	A_23_P117743
178671	A_23_P117778
150810	A_23_P117782
215843	A_23_P117797
186649	A_23_P117805
188400	A_23_P117805
203810	A_23_P117828
153845	A_23_P117833
142566	A_23_P117851
114581	A_23_P117851
123361	A_23_P117852
174998	A_23_P117862
201353	A_23_P117873
205242	A_23_P117896
216795	A_23_P117928
132747	A_23_P117933
138254	A_23_P117955
139466	A_23_P117955
199865	A_23_P117980
146652	A_23_P117992
194945	A_23_P118
109862	A_23_P118002
209603	A_23_P11800
166918	A_23_P118025
143854	A_23_P118038
178558	A_23_P118038
203477	A_23_P118042
172462	A_23_P11806
185779	A_23_P118061
195707	A_23_P118065
109358	A_23_P118086
156092	A_23_P118095
150299	A_23_P118105
103677	A_23_P118113
121659	A_23_P118122
220234	A_23_P118122
159736	A_23_P118150
121943	A_23_P118150
130937	A_23_P118150
204650	A_23_P118158
197341	A_23_P118174
208243	A_23_P118185
104729	A_23_P118203
134225	A_23_P118203
181162	A_23_P118234
163121	A_23_P118246
183771	A_23_P118254
162251	A_23_P118266
127252	A_23_P118289
103793	A_23_P118300
169278	A_23_P118306
194689	A_23_P118313
106983	A_23_P118327
207890	A_23_P118334
160632	A_23_P118353
119015	A_23_P118370
115431	A_23_P118392
173568	A_23_P118406
115291	A_23_P118412
121876	A_23_P118412
218091	A_23_P118412
127877	A_23_P118427
171301	A_23_P118427
182262	A_23_P118427
234450	A_23_P118427
105499	A_23_P11843
224842	A_23_P118435
235681	A_23_P118435
132214	A_23_P118451
142105	A_23_P118462
222497	A_23_P118462
121895	A_23_P118493
102753	A_23_P118516
211698	A_23_P118516
112995	A_23_P118516
149998	A_23_P118516
163292	A_23_P118516
196700	A_23_P118536
199513	A_23_P118544
154498	A_23_P118552
197325	A_23_P118571
128082	A_23_P118581
149125	A_23_P11859
201198	A_23_P11859
164529	A_23_P118607
182776	A_23_P118615
148971	A_23_P11862
123100	A_23_P118633
192816	A_23_P118643
195966	A_23_P118643
217282	A_23_P118643
225708	A_23_P118643
134109	A_23_P118660
219536	A_23_P118660
227141	A_23_P118660
117476	A_23_P118675
102551	A_23_P118690
198592	A_23_P118693
123331	A_23_P118712
175795	A_23_P118712
157140	A_23_P118722
220229	A_23_P118722
168946	A_23_P118749
205567	A_23_P118749
206371	A_23_P11874
208490	A_23_P11874
135250	A_23_P118774
194346	A_23_P118774
131512	A_23_P118791
104062	A_23_P118815
227666	A_23_P118815
135302	A_23_P118834
183564	A_23_P118842
149882	A_23_P118854
158523	A_23_P118888
190705	A_23_P118894
138947	A_23_P118909
138016	A_23_P118916
201517	A_23_P118946
105409	A_23_P118967
200853	A_23_P119015
100925	A_23_P119040
197118	A_23_P119040
208351	A_23_P119084
210334	A_23_P119095
140226	A_23_P119102
184007	A_23_P119130
212042	A_23_P119130
171110	A_23_P119141
116818	A_23_P119143
202870	A_23_P11915
219782	A_23_P11915
174556	A_23_P119196
148905	A_23_P119202
114291	A_23_P119214
141701	A_23_P119222
206696	A_23_P11922
161404	A_23_P119254
184324	A_23_P119266
118122	A_23_P119295
174868	A_23_P119295
133317	A_23_P119311
194422	A_23_P119322
185114	A_23_P119344
206612	A_23_P119353
152376	A_23_P119362
136254	A_23_P11936
150020	A_23_P11936
164477	A_23_P11936
155323	A_23_P119377
184337	A_23_P119377
108484	A_23_P119390
125923	A_23_P119390
181402	A_23_P119395
137555	A_23_P119418
112696	A_23_P119458
132237	A_23_P119464
204023	A_23_P119464
152023	A_23_P119478
177124	A_23_P119500
184691	A_23_P119500
147942	A_23_P119502
170611	A_23_P119535
203952	A_23_P119543
150963	A_23_P119562
185264	A_23_P119573
164335	A_23_P119583
206912	A_23_P119593
147171	A_23_P119617
150996	A_23_P119627
142200	A_23_P119634
156653	A_23_P119677
188138	A_23_P119683
155513	A_23_P119714
190034	A_23_P119714
127161	A_23_P119732
184267	A_23_P119732
108041	A_23_P119753
186136	A_23_P119763
207598	A_23_P119778
153907	A_23_P119812
186208	A_23_P119812
212517	A_23_P119835
198628	A_23_P11984
132835	A_23_P119850
166395	A_23_P119857
176828	A_23_P119886
178334	A_23_P1199
152213	A_23_P119907
141279	A_23_P119916
113091	A_23_P119923
208820	A_23_P119936
161608	A_23_P119943
202455	A_23_P11995
181474	A_23_P119964
127096	A_23_P119992
113484	A_23_P120002
164929	A_23_P120056
143096	A_23_P120062
219633	A_23_P120062
141727	A_23_P12010
143946	A_23_P12010
196096	A_23_P120103
198650	A_23_P120125
199592	A_23_P120146
101255	A_23_P120153
237079	A_23_P120170
193619	A_23_P120182
104263	A_23_P12018
212822	A_23_P12018
174250	A_23_P120194
192802	A_23_P120227
113628	A_23_P120237
149127	A_23_P120243
178298	A_23_P120270
111929	A_23_P120281
197221	A_23_P120316
158825	A_23_P120325
177900	A_23_P120335
113197	A_23_P120345
207395	A_23_P120345
222128	A_23_P120345
115055	A_23_P120354
125736	A_23_P120364
103259	A_23_P120378
199360	A_23_P120414
227162	A_23_P120414
104353	A_23_P120428
185792	A_23_P120435
120830	A_23_P12044
156073	A_23_P120442
120136	A_23_P120458
106382	A_23_P120467
149416	A_23_P120467
220377	A_23_P120467
198250	A_23_P120472
125732	A_23_P120488
185343	A_23_P120504
177950	A_23_P120513
169440	A_23_P12053
183997	A_23_P120557
111744	A_23_P120572
123048	A_23_P120588
190596	A_23_P120594
227249	A_23_P120594
121094	A_23_P1206
202737	A_23_P120629
158904	A_23_P120660
141969	A_23_P120667
186054	A_23_P120694
140314	A_23_P120710
112290	A_23_P120744
150170	A_23_P120776
193063	A_23_P120794
203586	A_23_P12079
153780	A_23_P120809
141999	A_23_P120812
171778	A_23_P120812
151027	A_23_P12082
117877	A_23_P120822
122544	A_23_P120839
156527	A_23_P120845
144696	A_23_P120863
142436	A_23_P120883
205480	A_23_P120899
112586	A_23_P120902
132104	A_23_P120915
132926	A_23_P120931
166946	A_23_P120933
183867	A_23_P120933
122759	A_23_P120942
202443	A_23_P120942
163290	A_23_P120953
224565	A_23_P120953
114154	A_23_P120970
204547	A_23_P120973
119764	A_23_P120982
132073	A_23_P121
232619	A_23_P121
151956	A_23_P121011
145053	A_23_P121013
138156	A_23_P121030
113231	A_23_P121037
127745	A_23_P121037
187979	A_23_P121051
123744	A_23_P121064
154223	A_23_P121082
234875	A_23_P121082
116930	A_23_P121095
207047	A_23_P121106
145525	A_23_P121120
146076	A_23_P12113
112075	A_23_P121141
211496	A_23_P121144
138137	A_23_P121182
105525	A_23_P121196
215721	A_23_P121196
157712	A_23_P121215
184090	A_23_P121222
191116	A_23_P121250
153282	A_23_P121253
155153	A_23_P121265
157004	A_23_P121276
125120	A_23_P12128
140974	A_23_P121326
205073	A_23_P121326
166695	A_23_P121340
157032	A_23_P121345
122933	A_23_P121356
155168	A_23_P121374
171023	A_23_P121386
124681	A_23_P121405
115662	A_23_P12140
164436	A_23_P12140
200548	A_23_P121413
171254	A_23_P121423
215545	A_23_P121441
115927	A_23_P121447
103558	A_23_P121459
119528	A_23_P12147
105368	A_23_P121480
188164	A_23_P121489
158142	A_23_P121499
197381	A_23_P121506
169526	A_23_P121533
215326	A_23_P121545
164773	A_23_P12155
131372	A_23_P121564
191713	A_23_P121573
206893	A_23_P121586
163252	A_23_P121596
187969	A_23_P121602
209180	A_23_P121614
201578	A_23_P121622
201818	A_23_P121637
221427	A_23_P121637
166727	A_23_P121646
154628	A_23_P121657
118556	A_23_P121665
193266	A_23_P121676
112383	A_23_P12168
113570	A_23_P121686
128477	A_23_P121695
172727	A_23_P121716
178643	A_23_P121722
175715	A_23_P12173
199169	A_23_P121773
214050	A_23_P121773
160030	A_23_P121783
197998	A_23_P121783
162405	A_23_P121795
209114	A_23_P121806
195281	A_23_P121825
199363	A_23_P121851
108804	A_23_P121875
183687	A_23_P121885
163914	A_23_P121898
137503	A_23_P12189
169984	A_23_P121926
182480	A_23_P121939
235443	A_23_P121939
142719	A_23_P121945
184694	A_23_P121945
179609	A_23_P121956
209449	A_23_P121971
206233	A_23_P121976
234566	A_23_P121976
151770	A_23_P121987
218017	A_23_P121987
118561	A_23_P12199
134964	A_23_P122001
188430	A_23_P122007
214502	A_23_P122027
101256	A_23_P122041
188684	A_23_P122041
135309	A_23_P122067
126662	A_23_P122077
170697	A_23_P122116
144994	A_23_P122127
112264	A_23_P122134
109118	A_23_P122152
187031	A_23_P122174
193459	A_23_P122174
216120	A_23_P122197
137527	A_23_P122210
192594	A_23_P122216
167203	A_23_P122228
118892	A_23_P122233
171314	A_23_P122254
207417	A_23_P122304
162758	A_23_P12231
178907	A_23_P12231
226800	A_23_P12231
177856	A_23_P122375
170354	A_23_P122387
162777	A_23_P122393
119332	A_23_P12241
110876	A_23_P122414
103406	A_23_P122439
206232	A_23_P122443
163709	A_23_P122464
154978	A_23_P122485
110240	A_23_P122493
142562	A_23_P122493
169895	A_23_P122508
125903	A_23_P122531
169718	A_23_P122545
207926	A_23_P122545
177291	A_23_P122563
132773	A_23_P122579
235023	A_23_P122579
164250	A_23_P122582
183498	A_23_P122582
126331	A_23_P122615
128985	A_23_P122624
164574	A_23_P122655
137251	A_23_P122662
100454	A_23_P122674
115956	A_23_P122688
234909	A_23_P12272
174652	A_23_P122724
115919	A_23_P12272
166515	A_23_P122775
183420	A_23_P122782
219351	A_23_P122782
109200	A_23_P122796
131346	A_23_P122805
184288	A_23_P122815
226560	A_23_P122815
188708	A_23_P12282
142587	A_23_P122852
204734	A_23_P122876
152087	A_23_P122896
156350	A_23_P122906
231484	A_23_P122906
121009	A_23_P122915
166166	A_23_P12292
193064	A_23_P122924
131500	A_23_P122937
134950	A_23_P122947
201975	A_23_P122959
122129	A_23_P122976
213028	A_23_P123010
178225	A_23_P123015
110867	A_23_P123039
206714	A_23_P12303
202580	A_23_P123060
140429	A_23_P123071
160032	A_23_P123086
233283	A_23_P123086
100103	A_23_P123096
147634	A_23_P123108
225922	A_23_P123108
208740	A_23_P123112
216216	A_23_P123112
211836	A_23_P123125
174312	A_23_P123133
208408	A_23_P123164
204606	A_23_P123193
137657	A_23_P123193
210299	A_23_P123228
165334	A_23_P123242
114224	A_23_P123256
121620	A_23_P123265
118650	A_23_P123276
151080	A_23_P12329
177026	A_23_P12329
193873	A_23_P123308
195036	A_23_P123330
174447	A_23_P123336
104525	A_23_P123343
118482	A_23_P12336
140222	A_23_P123362
118324	A_23_P123393
100575	A_23_P123402
170034	A_23_P123413
184547	A_23_P123413
157073	A_23_P123424
146843	A_23_P12343
137828	A_23_P123440
198144	A_23_P123448
126365	A_23_P123454
206405	A_23_P123466
223497	A_23_P123478
225893	A_23_P123478
205155	A_23_P123488
149065	A_23_P123522
102162	A_23_P123522
190889	A_23_P123539
160249	A_23_P123544
137172	A_23_P123555
197886	A_23_P123563
214795	A_23_P123563
171484	A_23_P123578
100747	A_23_P12357
168375	A_23_P123582
114924	A_23_P123596
112458	A_23_P123608
210079	A_23_P123622
194924	A_23_P12363
205982	A_23_P123666
188018	A_23_P123672
148049	A_23_P123692
112265	A_23_P123704
159756	A_23_P123714
100485	A_23_P123727
148352	A_23_P123727
111487	A_23_P123732
124591	A_23_P123763
167707	A_23_P123830
116785	A_23_P123848
126332	A_23_P123848
143887	A_23_P123848
123221	A_23_P123853
142286	A_23_P12386
169282	A_23_P123866
130160	A_23_P123874
152483	A_23_P123905
110953	A_23_P123916
110798	A_23_P123943
153718	A_23_P123974
118340	A_23_P124003
225160	A_23_P124003
226744	A_23_P124003
121491	A_23_P124024
162353	A_23_P124035
234580	A_23_P124035
156320	A_23_P124044
173891	A_23_P12405
156579	A_23_P124084
178796	A_23_P124095
148765	A_23_P124108
177019	A_23_P124108
183759	A_23_P124108
192502	A_23_P124108
[truncated: 19,172 more rows]
